# Supplementary material for: PERK Limits Drosophila Lifespan by Promoting Intestinal Stem Cell Proliferation in Response to ER Stress
Source: PLoS Genet. 2015 May 6;11(5):e1005220. doi: 10.1371/journal.pgen.1005220 (PMC4422665; doi:10.1371/journal.pgen.1005220)
Supplement: S1 Table — Complete set of RNAseq results from sorted ISCs from wild-type flies exposed to sucrose (SCWT) or Tunicamycin (TMWT) or flies expressing PERKRNAi exposed to sucrose (SCPK) or TM (TMPK). Data was generated using Illumina Miseq and mapped to release 5.45 of the Drosophila genome. Mapping and quantification was performed using the Tuxedo suite of bioinformatics tools. (XLSX) [file pgen.1005220.s007.xlsx]

## Sheet: Sheet1
tracking_id	gene_short_name	locus	FPKM_status		FPKM-SCWT	FPKM-SCPK	FPKM-TMWT	FPKM-TMPK
FBgn0066084	RpL41	2R:20790939-20791452	OK		27375.6	32876	29958.3	29259.6
FBgn0023170	RpL39	2R:19949375-19949952	OK		16835.8	19176.1	15994.2	15990.3
FBgn0000556	Ef1alpha48D	2R:7778900-7783267	OK		10025.5	9338.64	12061.8	9813.3
FBgn0086472	RpS25	3R:7040749-7042005	OK		9676.24	9487.62	9012.28	7777.55
FBgn0002626	RpL32	3R:25870950-25871880	OK		9268.68	10683.9	7251.45	7635.74
FBgn0261606	RpL27A	2L:4457185-4458373	OK		9190.26	9883.32	7482.31	7554.73
FBgn0002593	RpLP1	2L:419951-420864	OK		8800.68	12054.6	9618.24	10810.3
FBgn0039757	RpS7	3R:26032239-26034742	OK		8553.31	9184.19	8153.24	7611.11
FBgn0010408	RpS9	3L:9502989-9504631	OK		8430.33	7707.72	6675.14	5400.34
FBgn0036213	RpL10Ab	3L:11815950-11817311	OK		8306.8	7642.72	7123.83	5399.21
FBgn0034138	RpS15	2R:12457617-12458756	OK		8292.33	8773.43	7168.68	6888.55
FBgn0261599	RpS29	3R:5603766-5604800	OK		8287.64	8628.27	6094.99	5950.3
FBgn0005533	RpS17	3L:9421894-9422921	OK		8207.32	8973.68	6378.31	6541.47
FBgn0016726	RpL29	2R:17181273-17181909	OK		8199.09	9021.2	7145.88	7243.55
FBgn0039359	RpL27	3R:21509344-21510773	OK		8087.66	8696.38	7612.34	7168.61
FBgn0064225	RpL5	2L:22427041-22429419	OK		8070.06	7047.81	5630.38	5428.04
FBgn0035422	RpL28	3L:3220910-3222960	OK		8068.75	8094.3	6728.66	6565.15
FBgn0003942	RpS27A	2L:10408351-10410456	OK		8063.66	7482.61	8347.51	6198.6
FBgn0034743	RpS16	2R:18493625-18495500	OK		8034.97	8793.81	6833.23	6857.03
FBgn0030616	RpL37a	X:15031970-15033423	OK		8013.25	8907.12	5690.55	6203.09
FBgn0002579	RpL36	X:522349-523495	OK		7941.84	8513.55	6231.59	5862.82
FBgn0010409	RpL18A	2R:13433894-13434999	OK		7871.93	8378.75	6904.46	6843.13
FBgn0003517	sta	X:1375829-1377446	OK		7850.31	7162.13	7598.8	5865.04
FBgn0003941	RpL40	2L:4227641-4228563	OK		7551.91	7320.91	5441.55	5396.86
FBgn0024733	RpL10	3L:23086289-23088571	OK		7468.69	3640.21	7473.53	2908.15
FBgn0003274	RpLP2	2R:12473598-12474237	OK		7458.88	9756.86	7833.19	8713.75
FBgn0039713	RpS8	3R:25687588-25689575	OK		7407.82	8754.94	7192.61	7309.61
FBgn0020910	RpL3	3R:7047615-7050666	OK		7393.13	5730.62	6099.56	4091.46
FBgn0030136	RpS28b	X:9448654-9449242	OK		7214.58	7215.72	6813.82	5405.94
FBgn0031980	RpL36A	2L:8041879-8042859	OK		7187.36	8576.64	7598.53	7244.09
FBgn0010078	RpL23	2R:18741897-18743211	OK		7168.17	8254.85	7105.39	6842.11
FBgn0261597	RpS26	2L:18442034-18443228	OK		7089.35	7921.44	5736.49	5983.28
FBgn0033912	RpS23	2R:10102739-10104132	OK		7075.41	7212.61	6501.15	5669.16
FBgn0019936	RpS20	3R:16647900-16649078	OK		6897.68	6397.79	6167.6	4718.25
FBgn0005593	RpL7	2L:10201100-10202145	OK		6844.68	6875.24	5617	5114.66
FBgn0010265	RpS13	2L:8363698-8364609	OK		6815.73	7277.7	6527.94	6029.84
FBgn0013325	RpL11	2R:15329853-15331014	OK		6812.41	7728.89	5818.57	6011.78
FBgn0034968	RpL12	2R:19947922-19949039	OK		6789.15	6704.12	6555.92	5824.7
FBgn0025286	RpL31	2R:5474687-5475505	OK		6780.99	7056	6277.89	5243.8
FBgn0010411	RpS18	2R:16151476-16152353	OK		6780.36	7337.01	6030.28	5776.97
FBgn0011284	RpS4	3L:13034855-13037005	OK		6679.36	6667.75	6206.75	5606.84
FBgn0002622	RpS3	3R:19184533-19185700	OK		6493.32	6108.21	4869.37	4382.36
FBgn0036825	RpL26	3L:18891974-18893017	OK		6426.62	6626.27	5588.34	5128.81
FBgn0032987	RpL21	2L:22247110-22247833	OK		6388.43	6258.24	6796.14	5441.4
FBgn0020618	Rack1	2L:7825346-7827246	OK		6333.02	5365.12	5666.06	3921.94
FBgn0261592	RpS6	X:7793652-7795362	OK		6282.91	6129.47	5571.26	4757.58
FBgn0014026	RpL7A	X:6425048-6427318	OK		6261.37	6588.01	6428.39	6095.46
FBgn0017579	RpL14	3L:8594105-8595492	OK		6236.06	7221.34	6250.93	6262.43
FBgn0015756	RpL9	2L:11002832-11004189	OK		6090.95	6564.62	5210.46	5200.37
FBgn0002590	RpS5a	X:17037619-17042287	OK		6089.28	6051.76	5969.51	5256.3
FBgn0261596	RpS24	2R:18528030-18528923	OK		6017.19	5927.21	5333.2	4572.75
FBgn0038834	RpS30	3R:16676270-16677156	OK		5944.98	6490.58	5523.31	5286.31
FBgn0039857	RpL6	3R:27420513-27421926	OK		5849.07	6107.3	5012.17	4940.82
FBgn0002607	RpL19	2R:20855967-20857070	OK		5822.73	6655.28	5948.25	5703.92
FBgn0261602	RpL8	3L:2587455-2588883	OK		5776.17	5762.13	5189.13	4767.87
FBgn0040007	RpL38	2R:403501-403961	OK		5603.9	6408.58	4682.38	5014.23
FBgn0029785	RpL35	X:5566474-5567576	OK		5583.2	5905.37	5162.22	4870.96
FBgn0261608	RpL37A	2L:5070956-5072055	OK		5526.83	6736.08	4655.83	4891.29
FBgn0004867	RpS2	2L:9896264-9897521	OK		5526.44	6467.98	7171.84	5784.69
FBgn0010412	RpS19a	X:16531911-16532953	OK		5489.72	5644.06	5394.79	4694.29
FBgn0017545	RpS3A	4:85850-87833	OK		5375.03	4792.47	5613.96	4843.41
FBgn0015521	RpS21	2L:2856069-2857041	OK		5267.63	7756.18	4938.79	5738.72
FBgn0026372	RpL23A	3L:1667191-1668654	OK		5147.41	5418.74	5029.51	4681.62
FBgn0260441	RpS12	3L:13016451-13017862	OK		5137.2	4550.4	4923.43	3401.86
FBgn0010198	RpS15Aa	X:13229805-13231687	OK		4783.53	5088.18	4964.88	4240.15
FBgn0004403	RpS14a	X:7827774-7828710	OK		4780.3	4897.47	4031.38	3722.11
FBgn0033699	RpS11	2R:8086523-8088333	OK		4732.45	5278.53	4431.33	4277.18
FBgn0035753	RpL18	3L:7233302-7234451	OK		4599.43	5531.37	4075.04	4449.6
FBgn0037351	RpL13A	3R:1450185-1451679	OK		4421.37	5546.47	4993.55	5039
FBgn0086710	RpL30	2L:19008232-19009273	OK		4389.75	4758.38	4863.35	3694.44
FBgn0003279	RpL4	3R:23748514-23750644	OK		4269.24	4656.12	4159.59	3969.72
FBgn0037328	RpL35A	3R:1291351-1292816	OK		4239.99	4774.12	3969.44	4220.06
FBgn0039300	RpS27	3R:21071676-21073236	OK		4224.67	5504.55	3748.61	4517.08
FBgn0085364	CR34335	X:3439894-3440143	OK		4160.87	6848.18	1482.97	3037.81
FBgn0011272	RpL13	2L:9967311-9968619	OK		4048.82	4634.57	4343.17	4141.5
FBgn0029897	RpL17	X:6635569-6638290	OK		4034.88	4622.1	3874.47	3984.3
FBgn0032518	RpL24	2L:13394122-13395115	OK		3914.99	4480.56	3244.61	3383.82
FBgn0000100	RpLP0	3L:22068966-22070587	OK		3661.88	3604.09	3913.32	3310.36
FBgn0261593	RpS10b	X:19492063-19493108	OK		3634.31	4173.19	3612.21	3961.67
FBgn0001942	eIF-4a	2L:5981763-5985793	OK		3408.25	2356.55	2126.87	1625.26
FBgn0037686	RpL34b	3R:5226032-5226978	OK		3380.77	4081.57	2982.41	3104.7
FBgn0000559	Ef2b	2L:21678049-21682116	OK		3221.99	2814.19	3180.08	2933.26
FBgn0001219	Hsc70-4	3R:11068369-11072336	OK		2999.59	2390.72	2817.36	2230.71
FBgn0015288	RpL22	X:656592-659172	OK		2875.86	2590.1	2552.36	1958
FBgn0034967	eIF-5A	2R:19945346-19947002	OK		2860.73	2889.1	3597.69	2891.92
FBgn0058469	CR40469	X:18879-19093	OK		2421.99	1097.14	847.23	421.962
FBgn0004404	RpS14b	X:7828930-7829832	OK		2185.74	2833.92	1447.45	1867.5
FBgn0000181	bic	2R:8757741-8759299	OK		2137.42	1624.02	1837.36	1340.31
FBgn0037874	Tctp	3R:7035974-7037004	OK		1998.15	1698.57	1849.37	1472.02
FBgn0028473	CG8801	2R:5283864-5286255	OK		1850.11	1317.3	665.267	645.33
FBgn0086904	Nacalpha	2R:8647197-8648377	OK		1821.41	1725.53	2065.87	1588.13
FBgn0029176	Ef1gamma	3R:25045887-25047831	OK		1746.48	1690.23	2132.74	1786.76
FBgn0000150	awd	3R:27570893-27571706	OK		1739.59	2755.13	4665.53	3671.04
FBgn0000042	Act5C	X:5794893-5799261	OK		1719.43	2198.4	3024.97	4205.04
FBgn0002733	HLHmbeta	3R:21830767-21831745	OK		1538.17	1708.68	575.961	771.399
FBgn0013981	His4r	3R:10451476-10452336	OK		1528.37	1643.05	1007.6	1128.2
FBgn0039830	CG1746	3R:27041866-27045352	OK		1437.96	1493.36	2661.12	1753.31
FBgn0003884	alphaTub84B	3R:2912320-2914561	OK		1424.84	2237.41	3354.47	2742.16
FBgn0004432	Cyp1	X:16211705-16214445	OK		1380.54	1652.37	1837.88	1475.24
FBgn0028737	Ef1beta	2R:12755726-12756634	OK		1370.99	1546.12	2031.59	1514.37
FBgn0035499	Chd64	3L:4114288-4122388	OK		1367	1054.99	988.236	872.76
FBgn0026084	cib	X:4000147-4005014	OK		1253.12	1354.2	906.489	1468.96
FBgn0027109	npf	3R:12434941-12437047	OK		1082.29	1312.58	690.104	1131.98
FBgn0003887	betaTub56D	2R:15334823-15339122	OK		1020.27	1400.69	1545.73	1246.16
FBgn0002732	malpha	3R:21836614-21837290	OK		1005.87	951.97	220.238	350.083
FBgn0032400	CG6770	2L:12045345-12046100	OK		956.406	977.928	1030.63	749.042
FBgn0025366	Ip259	2L:10408351-10409610	OK		940.161	628.206	442.113	339.645
FBgn0003360	sesB	X:10674925-10680940	OK		934.609	921.722	1921.71	1223.82
FBgn0034398	CG15098	2R:14720876-14722276	OK		896.073	1286	280.636	962.469
FBgn0015268	Nap1	2R:19792697-19794837	OK		883.389	825.677	712.734	724.409
FBgn0261113	Xrp1	3R:14740689-14752571	OK		876.564	1074.98	1093.84	1044.38
FBgn0086558	Ubi-p5E	X:6171009-6173305	OK		857.442	913.964	639.256	911.681
FBgn0010217	ATPsyn-beta	4:1052109-1055183	OK		833	787.402	1375.77	870.492
FBgn0001149	GstD1	3R:8193268-8194987	OK		800.181	1398.19	2765.66	2183.28
FBgn0011726	tsr	2R:19931970-19934359	OK		798.295	1174.93	1494.05	1380.35
FBgn0259176	bun	2L:12455539-12546630	OK		781.026	433.478	317.254	234.99
FBgn0029766	CG15784	X:5324712-5326494	OK		751.395	1243.61	1338.84	2509.02
FBgn0001233	Hsp83	3L:3192968-3197059	OK		746.625	597.502	1025.66	768.254
FBgn0013954	FK506-bp2	2R:15177606-15178467	OK		724.76	965.926	1689.19	1283.02
FBgn0037899	RpL24-like	3R:7256461-7257397	OK		708.215	621.879	339.954	399.381
FBgn0004907	14-3-3zeta	2R:5987181-5997192	OK		684.967	656.013	895.184	840.03
FBgn0045823	vsg	3L:9707423-9710816	OK		683.124	596.924	452.622	543.624
FBgn0033717	CG8839	2R:8227114-8232118	OK		676.03	536.159	319.162	323.074
FBgn0000370	crc	2L:21310865-21319527	OK		669.583	741.957	518.434	796.613
FBgn0022023	eIF-3p40	2L:5051192-5053094	OK		651.578	520.214	550.266	430.199
FBgn0039406	RpL34a	3R:21884141-21884989	OK		649.319	736.887	996.478	759.053
FBgn0003261	Rm62	3R:1826147-1834301	OK		647.375	513.273	501.314	442.078
FBgn0026409	Mpcp	3L:14530750-14533541	OK		638.315	561.853	807.89	566.513
FBgn0034501	CG13868	2R:16196281-16204422	OK		637.145	466.132	562.005	459.679
FBgn0004188	snRNA:U6:96Aa	3R:20381809-20381916	OK		631.476	423.158	333.745	545.459
FBgn0039756	CG9743	3R:26022081-26028715	OK		622.121	315.118	356.987	190.213
FBgn0262109	CR42862	3L:224105-230964	OK		621.954	431.029	156.851	418.786
FBgn0014184	Oda	2R:8054076-8061767	OK		586.973	493.263	449.264	402.502
FBgn0004190	snRNA:U6:96Ac	3R:20382936-20383043	OK		581.978	403.476	307.739	648.654
FBgn0022893	Df31	2L:21626308-21629932	OK		580.186	426.325	707.665	418.119
FBgn0003863	alphaTry	2R:7231764-7232624	OK		561.285	484.458	17.8805	79.7814
FBgn0004189	snRNA:U6:96Ab	3R:20382413-20382520	OK		556.479	565.851	307.739	515.975
FBgn0015222	Fer1HCH	3R:26211294-26213900	OK		554.724	771.278	842.235	920.582
FBgn0250753	exba	3R:1421085-1426858	OK		552.757	690.032	656.922	766.259
FBgn0002868	MtnA	3R:5609486-5610093	OK		547.86	518.175	351.486	221.805
FBgn0029508	Tsp42Ea	2R:2880180-2891766	OK		541.543	389.848	300.996	266.546
FBgn0004363	porin	2L:10847226-10850848	OK		537.702	724.109	1114.84	1105.05
FBgn0032138	CG4364	2L:9708920-9711269	OK		535.8	350.457	271.082	223.946
FBgn0003514	sqh	X:6117093-6119196	OK		535.476	638.763	625.485	760.935
FBgn0013272	Gp150	2R:18205166-18216933	OK		533.965	351.359	366.202	347.827
FBgn0015834	Trip1	2L:4966366-4967775	OK		528.17	466.696	468.924	396.964
FBgn0015031	cype	2L:5327240-5327969	OK		519.003	802.898	994.196	796.342
FBgn0014020	Rho1	2R:11990190-11994734	OK		512.051	509.235	491.022	558.086
FBgn0261619	pAbp	2R:14027582-14034696	OK		511.536	402.31	388.916	497.314
FBgn0040793	CG7630	3L:17418576-17419382	OK		501.103	744.472	1041.94	832.899
FBgn0015221	Fer2LCH	3R:26213525-26216306	OK		498.509	790.064	651.002	938.303
FBgn0037270	CG9769	3R:538603-539918	OK		497.19	464.564	382.932	338.112
FBgn0010612	l(2)06225	2L:10975551-10976422	OK		495.378	694.595	1055.4	766.858
FBgn0033902	Tango7	2R:10050570-10052374	OK		493.866	380.293	329.674	283.825
FBgn0034237	eIF3-S9	2R:13423717-13426647	OK		493.194	352.118	425.531	324.388
FBgn0000308	chic	2L:5972114-5981018	OK		485.882	598.399	685.45	767.791
FBgn0035770	pst	3L:7350374-7353363	OK		485.688	544.15	415.182	582.892
FBgn0010357	betaTry	2R:7233839-7234641	OK		471.142	299.057	1.75223	20.9205
FBgn0261560	Thor	2L:3478433-3479612	OK		466.76	574.931	470.74	510.613
FBgn0036258	CG5642	3L:12136545-12139197	OK		455.523	302.534	311.018	226.302
FBgn0020238	14-3-3epsilon	3R:14068252-14075030	OK		454.218	477.324	637.208	648.938
FBgn0034654	CG10306	2R:17572787-17573706	OK		453.881	372.323	373.416	286.412
FBgn0011211	blw	2R:18686560-18689685	OK		449.681	437.308	989.245	612.652
FBgn0031263	CG2789	2L:559611-560523	OK		436.743	662.817	406.269	639.213
FBgn0037607	CG8036	3R:4493725-4499453	OK		435.39	446.445	315.18	287.114
FBgn0033313	Cirl	2R:4502226-4512708	OK		428.241	220.034	102.812	130.461
FBgn0003943	Ubi-p63E	3L:3899258-3903184	OK		427.884	485.231	373.088	474.25
FBgn0263776	CG43693	3L:11029457-11044471	OK		426.613	361.126	525.903	410.103
FBgn0029629	CG8636	X:2503275-2504395	OK		425.396	428.992	386.263	369.7
FBgn0086706	pix	3L:8965155-8967865	OK		423.485	280.144	255.579	187.426
FBgn0040773	CoVIIc	2R:5936984-5938379	OK		420.167	592.088	814.391	592.626
FBgn0021872	Xbp1	2R:17031049-17033255	OK		417.532	411.879	392.591	393.837
FBgn0040729	CG15126	2R:15578349-15578511	OK		410.137	1403.37	1287.29	2481.22
FBgn0016119	ATPsyn-Cf6	3R:19180941-19181786	OK		403.257	520.99	689.387	525.355
FBgn0033786	CG3884	2R:8835852-8839791	OK		402.935	451.827	924.531	734.309
FBgn0031066	CoVIb	X:19634574-19638371	OK		402.462	603.456	750.52	601.442
FBgn0024238	Fim	X:17179735-17196011	OK		402.447	275.328	331.751	312.807
FBgn0025582	Int6	3L:16778341-16780041	OK		401.83	361.901	380.167	294.465
FBgn0001981	esg	2L:15333863-15336150	OK		396.263	346.296	149.494	205.48
FBgn0034258	eIF3-S8	2R:13553182-13556749	OK		393.697	252.449	314.249	228.503
FBgn0004687	Mlc-c	X:5513168-5516591	OK		389.297	463.335	415.979	531.273
FBgn0026250	eIF-1A	3R:14100386-14108206	OK		388.708	361.255	448.278	392.013
FBgn0029002	miple2	3L:271199-275018	OK		387.524	443.689	274.307	338.584
FBgn0005585	Crc	3R:5454659-5456607	OK		383.025	475.875	624.604	627.582
FBgn0002609	HLHm3	3R:21847436-21848849	OK		381.93	377.807	92.6018	167.068
FBgn0262423	mir-281-2	2R:8057657-8057749	OK		381.439	0	0	0
FBgn0040529	CG9603	3R:4165665-4166763	OK		380.659	440.194	858.351	553.229
FBgn0035032	CG4692	2R:20486610-20487344	OK		377.986	536.335	719.199	574.896
FBgn0001218	Hsc70-3	X:11695728-11701212	OK		373.45	324.656	741.692	581.361
FBgn0034647	pirk	2R:17548471-17549749	OK		366.046	465.503	336.487	450.614
FBgn0004828	His3.3B	X:9046555-9050721	OK		365.414	353.866	263.128	316.949
FBgn0020235	ATPsyn-gamma	3R:25573425-25574885	OK		361.417	463.818	683.403	504.511
FBgn0016120	ATPsyn-d	3R:14920708-14921790	OK		354.423	442.634	772.206	489.223
FBgn0014018	Rel	3R:4869899-4873699	OK		352.302	324.12	260.564	351.187
FBgn0026170	smt3	2L:6966779-6967644	OK		343.539	431.687	549.868	549.315
FBgn0035904	CG6776	3L:8511984-8513395	OK		342.59	545.08	547.707	506.597
FBgn0263911	CoVIII	3L:21531958-21532547	OK		341.266	478.187	747.503	509.601
FBgn0001224	Hsp23	3L:9374981-9375865	OK		338.263	372.193	270.409	304.356
FBgn0083167	Neb-cGP	X:10354768-10355911	OK		337.263	434.976	702.212	466.952
FBgn0052672	Atg8a	X:10658910-10662368	OK		335.608	352.577	256.3	312.992
FBgn0085261	CG34232	2R:8052413-8053224	OK		331.387	403.15	210.111	290.487
FBgn0019624	CoVa	3R:7645080-7646021	OK		328.623	461.498	647.897	545.84
FBgn0052230	CG32230	3L:23332425-23339038	OK		327.867	535.513	616.698	625.381
FBgn0027525	CG7686	2R:6724513-6726231	OK		326.921	209.759	124.906	135.584
FBgn0032404	RpL7-like	2L:12056323-12057416	OK		323.808	238.191	186.973	201.694
FBgn0028342	l(1)G0230	X:10107002-10108587	OK		319.835	408.156	644.653	441.687
FBgn0038224	CG3321	3R:10152668-10153457	OK		319.778	409.026	737.824	514.36
FBgn0027590	CG16936	2R:20654240-20655697	OK		317.405	464.447	221.261	344.457
FBgn0034877	levy	2R:19435762-19436505	OK		317.019	452.238	561.499	501.409
FBgn0037913	fabp	3R:7385611-7392771	OK		315.576	313.691	486.4	300.024
FBgn0042102	CG18745	3R:3609562-3611841	OK		310.972	294.891	244.887	219.116
FBgn0031453	CG9894	2L:2752798-2757703	OK		310.499	313.26	326.212	335.788
FBgn0036728	CG7580	3L:17467860-17469224	OK		310.426	413.243	659.976	494.933
FBgn0001225	Hsp26	3L:9369517-9370475	OK		309.911	443.501	236.945	387.643
FBgn0033774	CG12374	2R:8649616-8651330	OK		309.107	186.322	1.0018	11.0369
FBgn0003660	Syb	2R:6136939-6139914	OK		308.741	361.146	324.39	408.023
FBgn0040660	CG13551	2R:19265382-19270944	OK		307.669	534.832	533.381	551.548
FBgn0030309	CG1572	X:11449317-11452687	OK		307.65	281.346	277.846	239.901
FBgn0032833	CoIV	2L:19958712-19960065	OK		307.172	450.597	636.506	569.212
FBgn0016685	Nlp	3R:25830506-25836074	OK		305.366	432.185	640.469	584.367
FBgn0046214	vig2	3R:20949094-20951341	OK		305.282	344.393	595.032	517.134
FBgn0029093	cathD	2R:3709614-3711073	OK		304.445	387.268	241.061	349.32
FBgn0034753	CG2852	2R:18532447-18533851	OK		300.163	495.23	484.154	572.023
FBgn0030608	Lsd-2	X:14965488-14970236	OK		298.693	208.906	212.373	164.227
FBgn0038071	CG6234	3R:8473781-8478635	OK		293.592	207.175	151.839	101.193
FBgn0019644	ATPsyn-b	3L:9723098-9724324	OK		293.566	375.758	513.276	450.259
FBgn0005634	zip	2R:20878092-20899488	OK		293.413	161.155	251.117	240.502
FBgn0003888	betaTub60D	2R:20193404-20200626	OK		290.628	304.02	309.991	362.014
FBgn0014002	Pdi	3L:15130837-15135692	OK		287.324	300.606	439.829	386.314
FBgn0003721	Tm1	3R:11107092-11134501	OK		287.224	208.828	289.647	259.544
FBgn0034802	CG3800	2R:18822091-18824453	OK		283.294	142.868	368.929	190.698
FBgn0032049	Bace	2L:8495107-8496307	OK		279.327	242.536	17.436	43.0139
FBgn0027493	CG17273	3R:16650388-16656337	OK		278.701	331.106	309.58	358.629
FBgn0003996	w	X:2684631-2690499	OK		275.493	507.25	205.624	475.471
FBgn0002780	mod	3R:27877793-27880696	OK		272.753	273.125	449.331	411.386
FBgn0033663	ERp60	2R:7775072-7778520	OK		271.818	342.675	507.157	487.65
FBgn0000083	AnnIX	3R:16890962-16896639	OK		268.437	273.648	283.463	303.371
FBgn0001092	Gapdh2	X:15762177-15763694	OK		268.248	387.922	282.245	363.385
FBgn0000064	Ald	3R:22079790-22087313	OK		267.151	246.848	277.837	254.127
FBgn0033624	CG12384	2R:7245406-7246674	OK		266.233	316.225	134.574	211.644
FBgn0016691	Oscp	3R:11091297-11092412	OK		265.62	366.275	694.029	436.183
FBgn0012036	Aldh	2L:9387388-9391567	OK		265.323	402.581	178.976	333.351
FBgn0010348	Arf79F	3L:22861478-22865331	OK		264.638	284.636	418.986	413.826
FBgn0004657	mys	X:7955679-7964270	OK		264.273	195.927	274.748	260.081
FBgn0037728	CG16817	3R:5503648-5505380	OK		264.249	283.298	399.941	374.412
FBgn0035630	CG10576	3L:5755126-5758691	OK		262.631	272.275	374.573	356.728
FBgn0035423	CG17737	3L:3223340-3224650	OK		261.418	408.947	453.152	468.321
FBgn0013770	Cp1	2R:9848163-9855486	OK		260.832	361.239	245.902	269.32
FBgn0033548	CG7637	2R:6698060-6698441	OK		259.628	390.861	234.293	283.963
FBgn0036663	CG9674	3L:16780672-16800831	OK		257.292	178.125	193.935	149.598
FBgn0034245	CG14482	2R:13459600-13460287	OK		255.919	454.443	466.223	470.819
FBgn0250838	CG30415	2R:19273200-19273969	OK		251.178	364.182	534.938	371.375
FBgn0085227	CG34198	2R:15570028-15570478	OK		247.975	243.732	529.676	373.566
FBgn0025637	skpA	X:550104-551932	OK		245.118	273.158	275.669	305.006
FBgn0020255	ran	X:11038908-11042622	OK		242.004	377.872	485.271	613.343
FBgn0016687	Nurf-38	2R:20446489-20448610	OK		240.668	282.22	484.129	373.444
FBgn0262559	Mdh2	3R:14052112-14054440	OK		239.821	272.807	470.897	313.441
FBgn0025117	und	2L:9763344-9765338	OK		237.86	195.168	228.311	189.076
FBgn0035926	CG5804	3L:8781243-8781645	OK		235.946	249.877	343.043	245.253
FBgn0015372	chrw	2R:19407361-19411096	OK		235.924	201.322	150.917	198.67
FBgn0030733	CG3560	X:16180320-16181021	OK		235.278	291.751	443.131	306.933
FBgn0036805	Chmp1	3L:18676243-18677161	OK		233.668	251.406	139.114	197.983
FBgn0000253	Cam	2R:8146902-8166314	OK		233.284	233.311	485.318	383.182
FBgn0031747	CG9021	2L:5903358-5904674	OK		232.458	287.116	28.4259	79.561
FBgn0036007	path	3L:9487654-9498428	OK		230.082	164.438	231.843	138.736
FBgn0030955	CG6891	X:18669262-18675378	OK		228.515	426.621	411.652	615.183
FBgn0000579	Eno	2L:1724767-1729636	OK		228.395	328.657	382.448	397.986
FBgn0037636	CG9821	3R:4640406-4646386	OK		227.924	148.477	129.977	128.736
FBgn0026879	CG13364	X:518790-519234	OK		227.815	408.422	572.199	538.397
FBgn0001234	Hsromega	3R:17121848-17143558	OK		227.443	334.371	136.589	228.905
FBgn0263773	fok	2L:20079269-20085064	OK		227.234	155.022	325.355	146.682
FBgn0003062	Fib	2R:18960419-18962243	OK		226.12	231.817	313.393	288.482
FBgn0262203	mir-967	2L:12460003-12460100	OK		226.106	0	645.761	453.964
FBgn0037135	CG7414	3L:21817839-21820956	OK		225.539	254.073	261.887	257.852
FBgn0015245	Hsp60	X:11002514-11006341	OK		225.25	282.064	357.6	366.459
FBgn0261461	RhoGAP18B	X:19030258-19059362	OK		224.785	132.579	255.028	112.324
FBgn0031977	baf	2L:8029461-8030565	OK		224.778	296.762	255.621	309.091
FBgn0026753	Vha13	3R:15468979-15470126	OK		224.542	249.929	294.425	239.327
FBgn0001215	Hrb98DE	3R:24425555-24431499	OK		224.433	188.27	192.743	171.764
FBgn0033529	CG17765	2R:6367664-6369391	OK		224.382	303.522	227.205	371.454
FBgn0032633	Lrch	2L:17367508-17384147	OK		221.614	149.572	99.0521	101.969
FBgn0014455	Ahcy13	X:15344293-15346679	OK		219.297	319.818	424.163	348.483
FBgn0032074	Tsp29Fa	2L:8933963-8936096	OK		218.218	274.357	408.254	354.761
FBgn0033357	Tom7	2R:4839192-4839685	OK		217.075	412.601	442.783	517.887
FBgn0063449	Uhg2	2L:9893804-9895003	OK		216.775	216.03	175.936	191.131
FBgn0011227	ox	2R:8644643-8645028	OK		216.409	208.654	501.678	285.395
FBgn0262736	Vha16-1	2R:2512746-2520633	OK		215.645	187.332	240.431	188.3
FBgn0003462	Sod	3L:11105380-11106840	OK		215.111	307.513	356.537	350.129
FBgn0250815	Jon65Aiv	3L:6032254-6033235	OK		214.476	191.241	12.3352	28.8348
FBgn0035438	PHGPx	3L:3326264-3328626	OK		214.327	261.749	308.714	325.469
FBgn0261609	eIF-2alpha	X:16339527-16341007	OK		213.646	226.179	385.272	286.375
FBgn0031830	CoVb	2L:6557799-6559308	OK		212.777	302.856	463.74	346.371
FBgn0000409	Cyt-c-p	2L:16719873-16722659	OK		212.685	284.608	486.067	431.248
FBgn0000043	Act42A	2R:1901414-1903190	OK		212.073	263.219	388.703	392.17
FBgn0015218	eIF-4E	3L:9392717-9395560	OK		211.578	211.52	258.621	217.081
FBgn0037906	PGRP-LB	3R:7278570-7286274	OK		209.281	166.79	304.78	210.227
FBgn0033787	CG13321	2R:8841060-8842675	OK		209.15	205.399	1409.28	597.323
FBgn0034405	Jheh2	2R:14743271-14745443	OK		208.667	222.247	141.973	145.698
FBgn0085359	CG34330	X:18962305-18962925	OK		207.805	223.978	285.216	221.145
FBgn0005278	Sam-S	2L:106902-114432	OK		207.606	165.075	203.868	155.302
FBgn0037249	eIF3-S10	3R:255638-259652	OK		207.179	166.714	208.125	182.181
FBgn0033504	CAP	2R:6156527-6194529	OK		207.159	146.083	100.965	97.8712
FBgn0011361	mtacp1	3L:1329948-1331631	OK		207.046	264.884	500.889	336.153
FBgn0038353	CG5399	3R:11520962-11522864	OK		206.85	285.168	914.116	640.918
FBgn0032949	Lamp1	2L:21573388-21577103	OK		206.698	216.5	157.579	190.615
FBgn0027598	cindr	3R:26634337-26652722	OK		204.234	110.408	221.143	117.934
FBgn0086346	ALiX	3R:23522187-23525967	OK		203.498	199.183	133.401	228.008
FBgn0040227	eIF-3p66	3R:19505766-19508039	OK		201.765	207.74	299.143	257.922
FBgn0004926	eIF-2beta	3L:12518192-12519837	OK		200.734	287.096	302.007	342.94
FBgn0026196	nop5	2L:6916752-6918743	OK		200.606	195.458	232.077	237.508
FBgn0001197	His2Av	3R:22692652-22694630	OK		199.533	217.135	383.306	276.114
FBgn0031459	CG2862	2L:2770135-2770904	OK		198.528	310.699	368.101	326.526
FBgn0040364	CG11378	X:1064860-1066773	OK		196.8	183.287	204.076	201.575
FBgn0263396	sqd	3R:9460678-9472026	OK		195.686	159.785	225.458	207.773
FBgn0024288	Sox100B	3R:26891078-26909129	OK		194.729	203.325	225.094	209.88
FBgn0036974	eRF1	3L:20341454-20346973	OK		194.185	179.628	215.469	208.039
FBgn0034645	CG10320	2R:17545579-17546282	OK		193.954	341.672	387.466	390.146
FBgn0032444	CG5525	2L:12690335-12692937	OK		193.652	251.308	339.756	366.312
FBgn0263594	lost	3R:228770-232914	OK		193.647	148.786	156.902	155.274
FBgn0003178	PyK	3R:18193233-18198464	OK		192.736	231.63	218.87	232.383
FBgn0036419	CG13482	3L:14322445-14322985	OK		192.537	342.001	193.923	444.751
FBgn0035811	CG12262	3L:7712460-7714572	OK		192.053	224.272	231.656	210.971
FBgn0259937	Nop60B	2R:20062247-20073866	OK		191.245	200.267	267.847	293.446
FBgn0036921	RhoGDI	3L:19921842-19926030	OK		190.995	226.579	312.95	310.878
FBgn0010397	LamC	2R:10458314-10463276	OK		190.653	248.238	356.46	321.79
FBgn0013276	Hsp70Ab	3R:7784256-7786631	OK		190.165	151.136	102.985	142.396
FBgn0017581	Lk6	3R:7578505-7590179	OK		188.535	134.005	118.013	116.702
FBgn0004838	Hrb27C	2L:6920703-6932057	OK		188.44	140.027	144.119	181.345
FBgn0038271	CG3731	3R:10715799-10718109	OK		188.265	236.467	333.322	261.667
FBgn0033342	CG8258	2R:4792346-4794506	OK		187.425	222.874	346.25	320.182
FBgn0038400	CG5903	3R:11971396-11972577	OK		187.105	236.069	288.726	238.147
FBgn0036334	CG11267	3L:13009149-13010003	OK		186.549	271.377	393.255	440.069
FBgn0013275	Hsp70Aa	3R:7779884-7782266	OK		186.361	151.098	100.313	142.434
FBgn0033879	CG6543	2R:9740451-9741836	OK		186.228	200.574	236.374	173.075
FBgn0033926	Arc1	2R:10245431-10247799	OK		186.086	505.19	156.103	984.139
FBgn0030151	CG1354	X:9672778-9675951	OK		184.495	175.925	291.619	229.63
FBgn0011217	eff	3R:10558426-10566933	OK		184.3	212.843	224.295	299.158
FBgn0263598	Vha68-2	2L:12974321-12978615	OK		184.137	128.238	187.044	140.038
FBgn0086656	shrb	2R:5029650-5031415	OK		184.128	172.72	148.26	161.801
FBgn0029971	CG18624	X:7787085-7787829	OK		183.551	249.448	276.156	218.274
FBgn0000416	Sap-r	3R:26709185-26714795	OK		183.432	168.429	173.125	163.405
FBgn0014857	His3.3A	2L:5055057-5056149	OK		183.3	290.766	373.126	396.763
FBgn0010516	wal	2R:7576431-7578380	OK		183.178	218.336	225.589	237.137
FBgn0040309	Jafrac1	X:13223880-13226030	OK		182.231	553.799	343.732	773.062
FBgn0031285	CG3662	2L:821421-824337	OK		182.04	142.438	73.104	95.1696
FBgn0035541	CG15019	3L:4405126-4406059	OK		180.743	219.857	127.875	205.18
FBgn0027329	Tcp-1zeta	X:15640658-15643006	OK		179.757	189.205	270.525	261.736
FBgn0035720	CG10077	3L:6942590-6949004	OK		179.749	121.874	73.2398	112.961
FBgn0037873	SdhC	3R:7034855-7035571	OK		179.606	218.397	269.235	281.416
FBgn0002921	Atpalpha	3R:16774435-16801961	OK		178.336	111.427	150.006	101.811
FBgn0259993	CR42491	X:656647-657843	OK		178.299	431.518	226.139	518.32
FBgn0011648	Mad	2L:3146055-3159643	OK		178.247	82.3455	73.4349	45.4976
FBgn0010621	Cct5	2R:8062280-8065021	OK		177.786	224.284	324.508	332.396
FBgn0004362	HmgD	2R:17600835-17604230	OK		176.849	188.96	374.078	211.555
FBgn0004921	Ggamma1	2R:4788908-4792296	OK		176.426	206.937	175.228	180.376
FBgn0011705	rost	2L:8985935-8989539	OK		176.331	157.618	244.46	175.164
FBgn0003676	T-cp1	3R:18314806-18317153	OK		176.006	210.021	307.124	318.573
FBgn0028663	VhaM9.7-b	3L:21532961-21534315	OK		175.887	187.821	205.853	200.677
FBgn0022708	Adk2	2R:19911720-19913400	OK		175.061	182.312	306.793	200.311
FBgn0010341	Cdc42	X:19591116-19593971	OK		174.849	161.598	196.452	211.015
FBgn0037007	CG5059	3L:20507697-20512493	OK		174.472	171.689	110.291	150.619
FBgn0086357	Sec61alpha	2L:6477181-6480489	OK		173.688	158.494	251.972	179.642
FBgn0030672	CG9281	X:15599838-15604631	OK		173.575	140.618	152.019	135.91
FBgn0052170	CG32170	3L:16870408-16872472	OK		173.376	113.237	123.253	97.0032
FBgn0033446	CG1648	2R:5698889-5707556	OK		173.336	199.485	38.396	117.155
FBgn0250789	alpha-Spec	3L:1778484-1795328	OK		173.122	98.1614	156.064	110.704
FBgn0041087	wun2	2R:5301848-5305351	OK		173.089	188.372	151.654	166.134
FBgn0040985	CG6115	2L:16887124-16887962	OK		172.585	170.223	157.353	161.437
FBgn0052368	CG32368	3L:7908536-7908946	OK		172.454	200.631	78.8684	133.303
FBgn0001091	Gapdh1	2R:3679402-3680885	OK		172.016	277.908	255.652	298.224
FBgn0015795	Rab7	3R:19818733-19821174	OK		171.842	181.79	145.073	195.464
FBgn0004177	mts	2L:7827742-7832745	OK		171.7	93.9105	184.115	103.355
FBgn0011455	l(3)neo18	3L:12130595-12131684	OK		171.569	210.051	259.216	195.589
FBgn0030086	CG7033	X:8983545-8986859	OK		170.102	194.65	280.225	278.377
FBgn0036318	Wbp2	3L:12843259-12846269	OK		169.052	160.779	122.565	155.551
FBgn0039735	CG7911	3R:25829402-25830583	OK		168.966	268.18	366.362	416.777
FBgn0262353	CG43051	2L:12507927-12508504	OK		168.641	124.865	71.7819	48.1254
FBgn0031381	Npc2a	2L:1988263-1988940	OK		168.207	202.623	174.393	204.366
FBgn0027287	Gmap	X:15380954-15404816	OK		167.348	123.939	138.612	101.756
FBgn0261283	HLH106	3L:19787034-19792079	OK		166.994	157.968	144.617	146.866
FBgn0003328	scb	2R:11136289-11146003	OK		166.681	129.633	242.985	177.53
FBgn0035715	CG10103	3L:6747116-6749597	OK		166.1	160.324	131.931	146.409
FBgn0025885	Inos	2R:3342426-3346373	OK		165.667	202.936	182.877	217.71
FBgn0000117	arm	X:1785433-1794679	OK		165.327	168.555	150.24	179.176
FBgn0035670	CG10472	3L:6054471-6056010	OK		164.205	75.2428	4.58454	36.6685
FBgn0021967	Pdsw	2L:3466161-3467326	OK		163.576	229.178	269.805	211.525
FBgn0052267	CG32267	3L:3471554-3472113	OK		163.074	220.841	233.02	229.754
FBgn0022268	KdelR	2L:10426886-10428632	OK		162.356	155.077	174.682	154.927
FBgn0029133	REG	X:13106365-13108008	OK		161.866	199.177	254.74	275.582
FBgn0004587	B52	3R:9487021-9492613	OK		161.582	177.051	281.94	229.154
FBgn0015019	Cctgamma	3R:12473310-12475700	OK		161.37	203.42	220.149	307.081
FBgn0010909	msn	3L:2554846-2586540	OK		161.271	100.717	84.325	101.381
FBgn0021776	mira	3R:15757520-15760842	OK		160.573	76.5869	37.1741	31.612
FBgn0010213	Sod2	2R:12660375-12661440	OK		160.533	222.922	266.478	220.939
FBgn0032889	CG9331	2L:20824435-20827724	OK		160.074	225.05	171.593	167.367
FBgn0024277	trio	3L:995981-1034875	OK		159.433	96.0964	127.146	95.7667
FBgn0087035	AGO2	3L:15547212-15554142	OK		159.383	156.01	124.392	176.169
FBgn0004401	Pep	3L:17631217-17638136	OK		159.331	145.789	194.383	166.686
FBgn0010551	l(2)03709	2R:14706971-14709755	OK		159.235	288.835	292.545	378.632
FBgn0052056	scramb1	3L:10213582-10218340	OK		159.061	150.785	138.831	162.666
FBgn0031228	CG11455	2L:114725-156030	OK		158.192	224.778	266.835	245.179
FBgn0040070	Trx-2	2L:9613164-9616048	OK		158.144	273.896	331.182	366.645
FBgn0038964	Nop56	3R:18244816-18246790	OK		157.595	193.246	150.984	243.168
FBgn0030521	CtsB1	X:13673950-13676203	OK		156.876	220.646	124.032	197.703
FBgn0011661	Moe	X:8767044-8792365	OK		155.712	109.093	160.143	133.439
FBgn0086134	Pros25	3R:8257046-8258279	OK		155.643	238.866	274.6	288.975
FBgn0029996	Ubc-E2H	X:7982034-7988097	OK		155.325	136.029	87.239	116.244
FBgn0250906	Pgk	2L:2746879-2753068	OK		155.179	172.413	149.563	153.899
FBgn0015324	Vha26	3R:1417484-1420421	OK		154.442	128.548	131.561	123.86
FBgn0029506	Tsp42Ee	2R:2899760-2905869	OK		153.733	190.494	201.943	191.139
FBgn0035626	lin-28	3L:5647780-5650484	OK		153.308	97.5447	71.6275	37.4097
FBgn0021906	RFeSP	2L:1612691-1614182	OK		152.819	197.372	292.38	234.707
FBgn0087013	Karybeta3	3R:474944-480360	OK		152.79	131.555	124.25	141.471
FBgn0028515	EndoGI	2L:16257687-16259667	OK		152.754	185.275	172.817	225.387
FBgn0004456	mew	X:13108441-13152523	OK		151.332	56.2835	90.1126	55.0338
FBgn0039562	Gp93	3R:23774379-23777882	OK		150.953	127.702	270.187	214.301
FBgn0032202	CG18619	2L:10264124-10265229	OK		150.704	140.393	73.5293	77.9705
FBgn0027785	NP15.6	3R:14853073-14853737	OK		150.453	212.967	230.006	206.306
FBgn0031489	CG17224	2L:3016590-3018308	OK		150.313	147.701	74.9239	83.8109
FBgn0002069	Aats-asp	2R:8764508-8770673	OK		149.786	203.121	217.03	227.319
FBgn0034758	CG13510	2R:18545409-18546718	OK		149.58	167.254	439.304	393.169
FBgn0262116	CG40127	2R:74990-75661	OK		149.001	231.377	277.734	274.246
FBgn0033555	RpS15Ab	2R:6709175-6709914	OK		148.534	167.378	205.035	176.179
FBgn0262816	CG43187	2R:12268062-12268657	OK		148.49	81.0504	55.8334	50.19
FBgn0013305	Nmda1	2R:8764598-8767735	OK		148.461	184.802	138.01	194.018
FBgn0025683	CG3164	2L:122623-130791	OK		147.744	144.42	176.858	175.823
FBgn0034718	wdp	2R:18185717-18199425	OK		147.422	121.313	193.977	149.511
FBgn0260635	th	3L:16031509-16044134	OK		146.373	162.712	167.2	170.939
FBgn0263593	Lpin	2R:4024500-4044128	OK		145.604	93.0532	189.773	79.3243
FBgn0003944	Ubx	3R:12482344-12560348	OK		145.515	260.048	142.806	439.392
FBgn0033906	CG8331	2R:10057970-10060503	OK		145.501	201.078	183.924	219.396
FBgn0030519	CG11151	X:13633776-13635985	OK		145.494	186.266	193.847	200.316
FBgn0045761	CHKov1	3R:21148875-21155024	OK		145.44	157.078	154.94	188.963
FBgn0010038	GstD2	3R:8197692-8198426	OK		144.604	262.805	1390.28	788.494
FBgn0025638	Roc1a	X:541319-542630	OK		144.205	233.847	260.306	263.795
FBgn0030718	CG9172	X:15879881-15880839	OK		143.994	168.029	206.688	158.571
FBgn0005630	lola	2R:6369711-6430794	OK		143.915	99.7979	117.567	91.8342
FBgn0022959	yps	3L:12114373-12118250	OK		142.104	126.354	162.758	163.327
FBgn0035806	PGRP-SD	3L:7644279-7645000	OK		141.511	144.319	31.1154	92.5813
FBgn0033875	CG6357	2R:9727580-9729248	OK		141.179	144.527	75.1321	67.0209
FBgn0033134	Tsp42El	2R:2933277-2936050	OK		141.09	106.63	66.3544	69.6258
FBgn0086687	desat1	3R:8265321-8273338	OK		140.635	177.206	223.533	212.674
FBgn0032704	Jwa	2L:18704569-18705699	OK		139.822	166.088	172.74	170.541
FBgn0010638	Sec61beta	2R:10506234-10507186	OK		139.719	169.203	226.412	203.078
FBgn0023537	CG17896	X:384819-387527	OK		139.425	123.279	129.402	80.6473
FBgn0011824	CG4038	2R:16983446-16984808	OK		138.854	130.022	190.654	180.095
FBgn0050423	CG30423	2R:20762498-20763388	OK		138.019	208.715	111.61	156.278
FBgn0035600	CG4769	3L:5353310-5355898	OK		137.63	184.185	333.009	244.07
FBgn0263346	CG43427	3R:485304-537915	OK		137.519	68.8026	86.0366	57.2757
FBgn0261791	SmG	X:16533831-16534447	OK		137.146	191.695	313.169	246.608
FBgn0263740	eIF-2gamma	3R:11083660-11089196	OK		136.502	114.199	170.215	137.643
FBgn0021765	scu	X:17985280-17986889	OK		136.43	149.677	164.172	149.756
FBgn0003607	Su(var)205	2L:8209625-8211122	OK		136.328	161.974	222.719	176.698
FBgn0033495	CG12214	2R:6043420-6046436	OK		136.31	102.359	48.1019	51.4263
FBgn0263081	CG43349	2L:1200204-1200580	OK		136.072	221.923	965.718	720.115
FBgn0039858	CycG	3R:27422363-27438386	OK		135.951	113.049	128.159	155.481
FBgn0013269	FK506-bp1	3R:11157305-11158864	OK		135.865	193.182	353.351	360.612
FBgn0035906	CG6673	3L:8514528-8516601	OK		135.618	173.143	178.681	211.054
FBgn0058045	CG40045	3L:24021614-24028959	OK		135.57	157.81	164.374	180.836
FBgn0038842	CG5630	3R:16740022-16754935	OK		135.18	467.739	185.7	826.478
FBgn0034723	CG13506	2R:18270640-18281527	OK		134.856	81.4979	131.692	83.3183
FBgn0052425	CG32425	3L:20490422-20507207	OK		134.732	157.398	170.247	158.595
FBgn0040064	yip2	2L:9915252-9917220	OK		134.06	188.842	128.837	219.559
FBgn0030529	Clic	X:13707164-13716357	OK		133.651	126.737	139.536	151.442
FBgn0034259	P32	2R:13558813-13560148	OK		133.265	167.299	293.318	249.488
FBgn0037853	CG14696	3R:6708154-6710723	OK		132.884	149.093	88.9318	127.287
FBgn0015790	Rab11	3R:16937129-16941868	OK		132.714	128.549	168.429	168.432
FBgn0260003	Dys	3R:15286809-15421117	OK		132.554	76.1792	45.1261	44.36
FBgn0045866	bai	3R:20865096-20866172	OK		131.772	151.21	147.561	171.578
FBgn0039737	CG7920	3R:25836197-25841086	OK		131.562	118.197	184.036	100.358
FBgn0037632	Tcp-1eta	3R:4627274-4631958	OK		131.41	148.77	208.336	215.625
FBgn0052626	CG32626	X:13724773-13739894	OK		130.474	143.306	88.9882	140.11
FBgn0032198	eEF1delta	2L:10232492-10234450	OK		130.451	203.243	293.411	329.672
FBgn0259238	CG42336	2R:7182040-7185041	OK		130.443	142.907	248.712	176.452
FBgn0035542	DOR	3L:4406942-4420648	OK		130.162	81.9205	40.5682	62.6522
FBgn0015393	hoip	2L:9699790-9700459	OK		129.975	245.741	146.029	299.232
FBgn0004888	Scsalpha	3L:3814210-3818383	OK		129.92	144.892	218.503	170.871
FBgn0262782	Mdh1	2L:10393846-10396275	OK		129.75	189.7	182.113	174.269
FBgn0010602	lwr	2L:540598-542580	OK		129.202	164.149	191.236	181.794
FBgn0020249	stck	3R:4182688-4185686	OK		129.198	105.102	90.5314	108.441
FBgn0004167	kst	3L:3336859-3368133	OK		129.011	60.7203	126.39	76.9921
FBgn0031253	CG11885	2L:420894-421450	OK		128.824	89.2095	217.707	133.783
FBgn0022097	Vha36-1	2R:11428921-11430003	OK		128.527	134.557	129.235	132.989
FBgn0001565	Hlc	X:21256544-21258973	OK		128.412	104.236	83.1258	72.0302
FBgn0036449	bmm	3L:14769595-14779512	OK		128.355	86.1845	85.2643	50.1353
FBgn0035346	CG1146	3L:2488803-2492613	OK		128.097	128.202	94.442	83.577
FBgn0034935	CG13565	2R:19834481-19836400	OK		128.092	873.887	70.138	470.07
FBgn0011638	La	2L:20348392-20350328	OK		127.962	248.749	223.858	438.245
FBgn0039970	CG17508	2R:1496128-1499091	OK		127.824	161.296	50.724	104.38
FBgn0002121	l(2)gl	2L:9838-21376	OK		127.653	98.6468	96.995	105.96
FBgn0003231	ref(2)P	2L:19542445-19545548	OK		127.368	133.505	114.835	198.728
FBgn0035975	PGRP-LA	3L:9327431-9331436	OK		126.982	75.3562	110.08	70.7628
FBgn0032235	CG5096	2L:10382262-10384723	OK		126.82	190.97	199.204	204.169
FBgn0035665	Jon65Aiii	3L:6043856-6044790	OK		126.738	187.729	9.9567	38.3325
FBgn0039402	vps2	3R:21878546-21879850	OK		126.549	134.697	117.076	141.379
FBgn0037533	CD98hc	3R:3800130-3804150	OK		126.162	90.2347	180.689	88.4242
FBgn0016917	Stat92E	3R:16361404-16378034	OK		126.139	97.6574	91.5166	94.1404
FBgn0001941	ifc	2L:5986347-5988854	OK		126.123	169.748	230.689	237.542
FBgn0020496	CtBP	3R:8837387-8851905	OK		125.081	107.312	115.945	117.821
FBgn0038145	Droj2	3R:9207798-9211013	OK		125.067	119.159	145.242	140.321
FBgn0028327	l(1)G0320	X:9445637-9447703	OK		124.54	113.201	134.896	136.866
FBgn0034577	cpa	2R:16945275-16947388	OK		124.428	146.894	159.655	195.976
FBgn0031505	CG12400	2L:3144952-3145848	OK		124.404	194.052	223.251	234.619
FBgn0020653	Trxr-1	X:8136516-8142072	OK		123.897	210.197	200.466	259.811
FBgn0001226	Hsp27	3L:9377162-9378382	OK		123.78	108.941	95.3148	93.1968
FBgn0083124	Uhg4	2R:4982802-4984817	OK		123.183	168.16	75.9792	103.674
FBgn0031145	Ntf-2	X:20906495-20912494	OK		123.096	172.872	256.859	211.332
FBgn0040777	CG14767	2R:4605521-4611342	OK		122.544	77.7566	65.8187	61.7384
FBgn0041180	TepIV	2L:19548506-19556451	OK		121.651	122.741	157.116	186.561
FBgn0086347	Myo31DF	2L:10491681-10506778	OK		121.631	81.723	168.503	96.9949
FBgn0027081	Aats-thr	2L:12103733-12106894	OK		121.462	150.033	244.327	234.004
FBgn0013726	pnut	2R:4124773-4127835	OK		121.46	146.274	199.041	261.619
FBgn0036928	Tom20	3L:19993743-19995546	OK		121.304	190.325	232.37	269.661
FBgn0263392	CG43444	3L:2786205-2879158	OK		121.275	46.8516	45.1906	34.5904
FBgn0037207	Mes2	3L:22938758-22945348	OK		121.068	68.8759	78.2571	56.7716
FBgn0021795	Tapdelta	2R:7257804-7258675	OK		121.041	204.457	201.268	209.016
FBgn0035397	CG11486	3L:3071132-3090406	OK		121.006	76.2039	81.6079	51.675
FBgn0040284	SF2	3R:12164664-12167706	OK		120.834	130.3	129.71	130.567
FBgn0263749	CG43674	3R:5165937-5188666	OK		120.802	84.0544	140.015	101.394
FBgn0011760	ctp	X:4581824-4596067	OK		120.645	152.599	220.346	204.835
FBgn0029174	FKBP59	2L:9888097-9890119	OK		120.404	132.85	232.387	194.17
FBgn0005672	spi	2L:19567899-19577324	OK		120.284	105.242	84.4408	93.303
FBgn0262515	VhaAC45	2R:5095066-5097169	OK		119.996	104.626	104.217	102.947
FBgn0023095	caps	3L:13221791-13272742	OK		119.816	80.0664	78.1877	76.7169
FBgn0086676	spin	2R:12012487-12025743	OK		119.151	116.549	139.342	122.092
FBgn0032509	CG6523	2L:13366465-13367410	OK		118.789	119.191	170.646	116.31
FBgn0021979	l(2)k09913	2R:18954724-18959404	OK		118.548	107.088	94.821	113.43
FBgn0032919	CG9253	2L:21143228-21145146	OK		118.53	111.431	83.3769	111.955
FBgn0261565	Lmpt	3L:16858394-16915587	OK		118.254	108.26	170.955	153.881
FBgn0037643	skap	3R:4764404-4768749	OK		118.247	118.645	177.194	146.483
FBgn0040259	Ugt86Da	3R:6982821-6985469	OK		118.178	180.235	164.094	196.978
FBgn0034709	Swim	2R:18077325-18090178	OK		117.603	261	161.84	453.731
FBgn0028985	Spn4	2R:2763408-2766428	OK		117.447	118.27	97.8772	129.804
FBgn0033162	CG1707	2R:3281050-3283437	OK		117.169	264.704	313.725	383.916
FBgn0034345	CG5174	2R:14308914-14313732	OK		116.998	114.084	139.333	145.694
FBgn0036411	Sox21a	3L:14096580-14101218	OK		116.913	59.7065	67.735	65.2281
FBgn0260439	Pp2A-29B	2L:8366008-8370082	OK		116.883	103.764	126.298	128.557
FBgn0014029	41884	3R:16411850-16414085	OK		116.626	129.407	124.166	147.205
FBgn0041094	scyl	3L:11245409-11248343	OK		116.294	80.9272	79.0302	77.5535
FBgn0014028	SdhB	2R:2695116-2696677	OK		116.113	129.678	172.283	146.984
FBgn0034914	CG5554	2R:19732414-19734547	OK		116.081	108.561	126.316	110.185
FBgn0030752	CG9947	X:16333179-16335313	OK		115.98	104.596	118.752	107.546
FBgn0037016	CG13252	3L:20723690-20737608	OK		115.812	111.889	112.877	98.6855
FBgn0263852	l(2)k12914	2L:8383611-8384137	OK		115.804	170.412	173.102	186.954
FBgn0033961	CG12859	2R:10644019-10644577	OK		115.698	167.053	188.917	152.255
FBgn0040060	yip7	3L:6028315-6029275	OK		115.384	100.704	3.52433	15.9876
FBgn0010590	Prosbeta1	2R:11901308-11902285	OK		115.183	168.766	203.788	237.618
FBgn0261618	larp	3R:24143904-24162162	OK		115.087	54.3624	79.9103	43.6641
FBgn0013987	MAPk-Ak2	X:5653940-5658231	OK		115.007	98.5982	105.321	116.228
FBgn0040907	mRpL33	X:4215796-4216234	OK		114.992	157.585	111.351	138.62
FBgn0037671	VhaM8.9	3R:5086362-5088315	OK		114.707	119.647	121.653	119.507
FBgn0035162	CG13900	3L:826719-833402	OK		114.674	107.395	124.571	131.555
FBgn0027066	Eb1	2R:2636731-2643805	OK		114.667	113.464	129.394	132.097
FBgn0001291	Jra	2R:5983984-5986061	OK		114.179	105.118	129.22	109.17
FBgn0032775	CG17544	2L:19390368-19398492	OK		113.903	84.7307	112.159	100.684
FBgn0039342	CG5107	3R:21330934-21331653	OK		113.793	49.6358	5.27173	8.11365
FBgn0014010	Rab5	2L:2359195-2365273	OK		113.68	103.89	113.564	110.99
FBgn0042105	CG18748	3R:3611891-3613645	OK		113.284	78.6314	200.831	99.7081
FBgn0034399	CG15083	2R:14722770-14724347	OK		113.195	90.4469	132.552	106.11
FBgn0000318	cl	2L:5520134-5521382	OK		113.116	220.601	166.825	305.101
FBgn0027547	CG1927	3L:1966724-1970079	OK		112.716	100.101	116.012	72.715
FBgn0014189	Hel25E	2L:5539325-5542314	OK		111.754	136.646	230.138	210.083
FBgn0250814	CG4169	3L:16577223-16579211	OK		111.745	150.807	274.736	177.781
FBgn0010741	l(3)01239	3L:11066391-11067488	OK		111.531	160.592	149.052	189.681
FBgn0004397	Vinc	X:2108318-2116492	OK		111.522	103.368	84.4749	115.883
FBgn0034282	Mapmodulin	2R:13753826-13759515	OK		111.267	103.307	123.447	126.324
FBgn0250837	dUTPase	2L:11011292-11012135	OK		111.231	133.722	321.085	179.615
FBgn0261862	whd	2R:6356977-6366073	OK		111.154	87.8294	132.951	80.9687
FBgn0039909	CG1970	4:588921-592180	OK		110.828	98.8756	149.052	114.791
FBgn0014001	Pak	3R:2176619-2185974	OK		110.706	83.014	129.882	95.254
FBgn0029134	Prosbeta5	2R:6707468-6708685	OK		110.224	162.082	185.376	224.81
FBgn0039697	CG7834	3R:25627447-25628675	OK		110.017	134.175	146.525	133.956
FBgn0250843	Pros35	2L:10221352-10222503	OK		109.98	167.862	250.504	257.66
FBgn0040512	zetaCOP	3L:16664763-16666655	OK		109.715	138.472	104.057	121.225
FBgn0029507	Tsp42Ed	2R:2897364-2899359	OK		109.573	198.784	184.555	254.14
FBgn0002524	lace	2L:15499109-15505018	OK		109.176	86.5634	69.0443	98.344
FBgn0030520	Pdcd4	X:13639609-13649439	OK		109.17	69.2287	76.2214	49.9876
FBgn0024432	Dlc90F	3R:14124926-14125766	OK		109.035	122.301	120.438	105.019
FBgn0034417	CG15117	2R:15009734-15016746	OK		108.927	112.896	115.795	107.718
FBgn0038570	Prx5	3R:13991163-13992967	OK		108.567	194.518	231.727	221.354
FBgn0085468	CG34439	2R:9046117-9047695	OK		108.544	171.69	206.29	150.743
FBgn0030364	CG15735	X:11912676-11914764	OK		108.135	82.9052	91.8323	64.8025
FBgn0004103	Pp1-87B	3R:8249342-8251639	OK		107.946	113.199	152.278	142.156
FBgn0001297	kay	3R:25592496-25619838	OK		107.925	95.5034	134.325	97.4522
FBgn0262954	Rpb12	2R:11032472-11033024	OK		107.791	205.489	105.458	220.258
FBgn0032087	CG9568	2L:9010585-9011358	OK		107.665	117.182	620.568	259.7
FBgn0034902	CG5532	2R:19640263-19640929	OK		107.517	200.917	130.037	182.308
FBgn0010100	Acon	2L:21168615-21173017	OK		107.497	86.5774	186.583	129.248
FBgn0023211	Elongin-C	2R:15332589-15333797	OK		107.398	132.835	147.497	137.233
FBgn0037001	CG6020	3L:20485181-20490184	OK		107.374	145.495	208.353	164.893
FBgn0005671	Vha55	3R:8449483-8453551	OK		107.327	85.9432	116.323	101.721
FBgn0027084	Aats-lys	X:9500395-9502917	OK		107.065	121.046	183.897	140.11
FBgn0264294	Cyt-b5	2R:3421012-3423441	OK		106.89	130.147	160.216	146.695
FBgn0002284	Pros26	3L:16602499-16603518	OK		106.115	143.83	222.336	187.893
FBgn0039467	CG14253	3R:22804262-22811428	OK		106.093	131.024	84.4714	117.59
FBgn0013278	Hsp70Bb	3R:8331514-8334105	OK		105.825	271.435	75.6641	360.619
FBgn0033304	Cyp6a13	2R:4458003-4459652	OK		105.823	104.973	88.2616	101.52
FBgn0016032	lbm	2R:2937300-2939470	OK		105.795	130.271	95.6155	122.543
FBgn0024183	vig	2L:15062930-15070316	OK		105.516	95.4898	113.221	137.559
FBgn0011260	Sema-2a	2R:12387700-12420934	OK		104.724	66.349	90.607	68.4148
FBgn0027291	l(1)G0156	X:19412460-19415843	OK		104.38	86.795	179.121	125.169
FBgn0260934	par-1	2R:15343678-15373191	OK		104.345	68.3377	114.514	71.9481
FBgn0243516	Vrp1	2R:17994242-18010053	OK		104.22	66.469	97.005	80.6044
FBgn0002031	l(2)37Cc	2L:19122039-19123869	OK		104.105	192.441	219.06	263.518
FBgn0026620	tacc	3R:559375-574778	OK		103.811	84.5258	96.8709	83.6288
FBgn0014391	sun	X:15741453-15743273	OK		103.739	186.452	250	185.333
FBgn0020224	Cbl	3L:8418053-8425346	OK		103.709	30.476	32.0355	26.7554
FBgn0036837	CG18135	3L:18983125-18991383	OK		103.608	66.6983	24.8617	24.8146
FBgn0086443	Aats-asn	2L:19129468-19131954	OK		103.514	102.592	255.338	181.154
FBgn0023143	Uba1	2R:5575793-5580833	OK		103.387	121.541	135.784	169.879
FBgn0031418	CG3609	2L:2372454-2374627	OK		103.323	255.474	121.873	167.745
FBgn0036910	Cyp305a1	3L:19803502-19806439	OK		103.277	72.0276	68.0072	67.0673
FBgn0038484	CG5246	3R:12961832-12962917	OK		103.08	95.8931	230.327	80.9552
FBgn0029868	CG3446	X:6243355-6244432	OK		102.78	122.662	152.639	125.362
FBgn0035251	CG7967	3L:1651431-1652900	OK		102.308	91.9008	77.1782	90.6192
FBgn0028983	Spn6	2R:14013809-14015715	OK		102.248	73.0779	132.562	76.0233
FBgn0261394	Pros29	2R:16882404-16883623	OK		101.694	157.621	219.192	213.072
FBgn0024814	Clc	3L:20234152-20236835	OK		101.624	134.934	149.09	175.214
FBgn0013347	TfIIA-S	3R:19716109-19716778	OK		101.37	93.6725	93.4198	85.2251
FBgn0035043	CG4781	2R:20528205-20529760	OK		101.367	111.691	163.43	170.167
FBgn0042104	CG18747	3R:3606711-3609123	OK		101.058	82.8402	138.171	62.6026
FBgn0023174	Prosbeta2	3L:14993050-14994419	OK		100.985	165.057	176.406	230.895
FBgn0035121	Tudor-SN	3L:259042-264380	OK		100.943	95.1821	123.605	105.802
FBgn0011289	TfIIA-L	3R:23076833-23082186	OK		100.338	98.5544	161.558	118.665
FBgn0261014	TER94	2R:5876663-5881064	OK		100.313	169.224	198.486	287.345
FBgn0053774	CG33774	2R:5287257-5287809	OK		100.248	91.7626	156.329	120.749
FBgn0000721	for	2L:3622070-3656951	OK		100.201	64.1017	82.4546	59.5204
FBgn0035498	Fit1	3L:4103563-4107116	OK		100.177	82.6394	133.456	107.72
FBgn0016700	Rab1	3R:17091750-17094831	OK		99.8511	107.877	99.8605	105.752
FBgn0031771	CG9140	2L:6060834-6062757	OK		99.7238	117.893	153.18	127.75
FBgn0250746	Prosbeta7	3R:1182733-1184086	OK		99.7039	162.034	231.52	234.811
FBgn0002526	LanA	3L:6196930-6211122	OK		99.5149	51.0688	65.1273	45.6649
FBgn0260442	rhea	3L:8538100-8567509	OK		99.3194	59.795	96.1618	84.998
FBgn0263197	Patronin	2R:13406528-13423371	OK		99.3149	58.0082	59.5194	52.8148
FBgn0015577	alpha-Est9	3R:3319818-3330808	OK		99.0722	56.2967	86.1933	70.0194
FBgn0083123	Uhg5	2R:10509110-10512013	OK		98.9449	97.4395	115.312	95.4117
FBgn0065032	Arpc3B	X:16998603-16999885	OK		98.6504	145.62	144.703	208.095
FBgn0033691	CG8860	2R:8066987-8067392	OK		98.5943	179.8	161.778	201.026
FBgn0027779	VhaSFD	2L:16723137-16727825	OK		98.533	78.9511	78.2417	70.3665
FBgn0016076	vri	2L:5299646-5310996	OK		98.2351	76.8739	116.795	76.486
FBgn0023441	fus	2R:11544822-11564174	OK		98.2051	59.8702	35.0102	34.2758
FBgn0027335	Rip11	X:18529674-18541596	OK		98.1692	73.1893	94.9522	85.8719
FBgn0001248	Idh	3L:8349503-8354006	OK		98.1505	135.161	187.962	205.748
FBgn0039774	CDase	3R:26285242-26291458	OK		98.0739	67.6809	90.8611	46.9433
FBgn0032596	CG17331	2L:16731220-16732129	OK		98.0542	195.884	198.634	246.537
FBgn0035772	Sh3beta	3L:7357683-7362360	OK		98.0074	115.989	151.484	141.848
FBgn0028665	VhaAC39-1	X:3774776-3777000	OK		97.9104	112.208	99.8139	97.9338
FBgn0261790	SmE	2L:7884931-7885425	OK		97.642	128.146	249.267	178.193
FBgn0027569	cert	3L:8275627-8283019	OK		97.3618	75.3858	84.536	77.8865
FBgn0011768	Fdh	3R:6696627-6698102	OK		96.9979	124.186	219.412	147.03
FBgn0060296	pain	2R:20809027-20815798	OK		96.9713	58.8156	65.6561	44.823
FBgn0032681	CG10283	2L:18472963-18484513	OK		96.7883	61.2636	54.275	43.1306
FBgn0261955	kdn	X:6244661-6255226	OK		96.6942	89.3078	154.32	119.904
FBgn0010379	Akt1	3R:11924937-11930239	OK		96.4815	76.0769	97.6856	119.752
FBgn0036762	CG7430	3L:17840015-17842472	OK		96.4314	114.165	179.631	132.454
FBgn0005411	U2af50	X:16250728-16253072	OK		96.2783	82.3039	77.5063	88.815
FBgn0010228	HmgZ	2R:17585055-17591993	OK		96.2558	117.936	193.606	140.826
FBgn0052486	CG32486	3L:3055907-3070839	OK		96.1589	70.1434	28.1081	31.6851
FBgn0037562	CG11671	3R:4113660-4114340	OK		95.9077	154.299	98.2853	187.457
FBgn0260462	CG12163	3R:1063372-1077468	OK		95.8776	118.949	84.4503	97.781
FBgn0037468	CG1943	3R:2900558-2903509	OK		95.6198	167.636	162.695	222.038
FBgn0034091	mrj	2R:12090833-12109298	OK		95.5373	64.3467	93.7276	52.2477
FBgn0035404	CG12079	3L:3158484-3159578	OK		95.502	132.415	148.188	157.132
FBgn0011674	insc	2R:16708770-16723569	OK		95.4171	65.3489	69.1908	50.5898
FBgn0014396	tim	2L:3493985-3508119	OK		95.3394	62.8997	50.0665	46.0341
FBgn0028336	l(1)G0255	X:6572498-6575887	OK		95.2954	107.55	180.782	131.121
FBgn0033520	Prx2540-1	2R:6311940-6312976	OK		95.2656	385.921	63.7356	272.265
FBgn0038149	CG9796	3R:9224247-9227580	OK		94.6922	125.442	56.2226	96.7496
FBgn0028662	VhaPPA1-1	3R:10728047-10729796	OK		94.3399	83.2124	94.1055	80.2629
FBgn0037051	CG10565	3L:21126349-21129453	OK		94.3104	86.819	117.722	102.856
FBgn0015778	rin	3R:9472725-9480285	OK		94.2589	71.4672	75.7535	90.7772
FBgn0031745	CG8965	2L:5859761-5879481	OK		94.1468	91.0735	30.1885	34.9612
FBgn0027588	CG14476	X:21471626-21476294	OK		93.7053	91.9849	121.816	117.916
FBgn0035528	CG15012	3L:4291207-4292246	OK		93.6676	127.962	67.9165	119.34
FBgn0259221	CG42321	2R:9302482-9326550	OK		93.6579	46.522	34.1804	29.6208
FBgn0035533	Cip4	3L:4322490-4364102	OK		93.5612	68.9953	64.1495	69.3913
FBgn0086355	Tpi	3R:25958697-25960321	OK		93.5482	173.3	112.471	149.736
FBgn0004237	Hrb87F	3R:9482567-9486241	OK		93.3648	82.5881	137.406	121.147
FBgn0015903	apt	2R:19452376-19487049	OK		93.3414	50.6915	46.9991	41.3443
FBgn0040954	CG13779	2L:7063985-7064467	OK		93.197	167.816	168.831	196.287
FBgn0035046	CG3683	2R:20551920-20552962	OK		93.0924	122.433	191.518	162.255
FBgn0001125	Got2	2L:1984511-1987788	OK		93.0564	175.721	146.009	209.881
FBgn0034576	CG9350	2R:16912584-16913591	OK		92.4484	136.033	169.98	161.803
FBgn0010352	Nc73EF	3L:16948034-16961824	OK		92.363	58.4464	95.1939	68.2569
FBgn0031580	CG15423	2L:4006040-4006606	OK		92.2001	87.0289	413.74	220.002
FBgn0026380	Prosbeta3	3R:4831034-4831948	OK		92.1358	163.95	174.609	214.829
FBgn0032699	CG10383	2L:18690901-18695422	OK		92.0017	81.5802	93.3394	64.2678
FBgn0039969	Fis1	2R:1491091-1492333	OK		91.9846	128.01	96.0148	118.201
FBgn0260747	CG5010	X:17043070-17044680	OK		91.9588	167.856	171.762	222.925
FBgn0016078	wun	2R:5288035-5300965	OK		91.8938	79.8646	101.542	56.1464
FBgn0036740	CG6259	3L:17613222-17614725	OK		91.6823	99.477	99.2961	95.7818
FBgn0001220	Hsc70-5	2R:10140102-10143697	OK		91.5959	93.7186	206.913	154.605
FBgn0040942	CG12643	X:10158265-10159296	OK		91.5887	77.3816	56.7141	21.4397
FBgn0264089	sli	2R:11757558-11809623	OK		91.5581	49.1611	57.9648	41.8744
FBgn0264357	SNF4Agamma	3R:16966460-17039991	OK		91.4593	83.0959	107.869	72.7303
FBgn0034361	mRpS28	2R:14501714-14502521	OK		91.3358	89.2131	80.2302	56.766
FBgn0031436	CG3214	2L:2579216-2580056	OK		91.3198	139.641	154.235	146.483
FBgn0047135	CG32276	3L:3197862-3199047	OK		91.2828	98.6245	102.047	108.185
FBgn0023175	Prosalpha7	2R:5734140-5735341	OK		91.2166	165.157	159.887	199.276
FBgn0029823	CG3011	X:5807098-5810826	OK		90.9976	122.575	138.416	139.321
FBgn0035871	BI-1	3L:8300244-8302041	OK		90.9926	115.538	114.056	156.945
FBgn0016697	Prosalpha5	2R:13300268-13301274	OK		90.9384	123.854	243.493	222.082
FBgn0062442	CG1458	3R:25047938-25049149	OK		90.6937	134.489	168.477	150.862
FBgn0015907	bl	2R:16475009-16494359	OK		90.6056	75.0256	83.7065	79.5221
FBgn0001223	Hsp22	3L:9366030-9368064	OK		90.5793	180.246	95.9144	188.912
FBgn0260049	flr	3L:13405942-13409553	OK		90.351	100.243	120.716	153.568
FBgn0025864	Crag	X:8486085-8495264	OK		90.3446	55.3176	79.5671	70.2842
FBgn0022349	CG1910	3R:27571765-27576745	OK		90.103	63.3678	78.694	66.0006
FBgn0031781	Arc-p20	2L:6125131-6125911	OK		90.0687	144.522	147.254	156.969
FBgn0030605	CG5548	X:14957944-14958597	OK		90.0496	129.938	130.159	126.163
FBgn0041182	TepII	2L:7693799-7701585	OK		90.0371	61.1193	35.1499	33.9361
FBgn0036111	Aps	3L:10887875-10892223	OK		89.6892	77.4979	82.4318	69.7654
FBgn0027080	Aats-tyr	3L:16410448-16412402	OK		89.514	85.4226	145.853	121.531
FBgn0014380	RhoL	3R:5322822-5328299	OK		89.3945	118.716	110.541	94.5915
FBgn0263706	CG43658	X:17350589-17455214	OK		89.3822	39.8176	27.9098	28.3089
FBgn0027610	Dic1	3R:9190660-9194813	OK		89.2616	77.9851	75.2978	45.3779
FBgn0259139	glo	3R:7640927-7645142	OK		89.2243	73.0795	98.408	78.2435
FBgn0016694	Pdp1	3L:7805014-7860469	OK		89.0362	49.9735	45.1159	32.2066
FBgn0250848	26-29-p	3L:13987330-13989671	OK		88.9459	131.173	90.2475	127.536
FBgn0035879	CG7112	3L:8339660-8345379	OK		88.526	65.5036	49.492	54.6785
FBgn0033518	Prx2540-2	2R:6306222-6307266	OK		88.5053	303.025	56.8057	245.273
FBgn0030837	CG8661	X:17177793-17178516	OK		88.3155	44.7304	12.0011	13.61
FBgn0250788	beta-Spec	X:17551453-17563270	OK		88.3026	52.6756	92.8992	61.7817
FBgn0001124	Got1	2R:12025856-12029439	OK		88.2907	103.578	131.223	113.17
FBgn0004436	UbcD6	3R:774476-778406	OK		88.2298	114.084	77.9686	137.542
FBgn0024196	robl	2R:13343978-13344634	OK		88.2137	135.411	135.353	171.655
FBgn0039265	CG11790	3R:20873421-20875177	OK		88.2033	102.215	73.4754	83.8442
FBgn0003356	Jon99Cii	3R:25749475-25750337	OK		88.1071	52.3217	1.60143	7.10822
FBgn0000412	D1	3R:5063804-5066376	OK		88.0875	49.9586	142.396	66.5121
FBgn0034155	unc-104	2R:12639003-12660002	OK		88.0836	23.7931	19.6791	16.8436
FBgn0031836	CG11050	2L:6611022-6617117	OK		88.0763	84.2	68.7713	57.6762
FBgn0033683	CG18343	2R:8026199-8026829	OK		88.0342	109.025	74.0236	79.7105
FBgn0000084	AnnX	X:20065477-20067552	OK		87.5364	136.077	97.5749	143.18
FBgn0034243	ns2	2R:13453283-13455950	OK		87.5144	85.842	65.7574	82.5774
FBgn0004868	Gdi	2L:9491175-9494796	OK		87.3972	119.489	122.511	148.298
FBgn0001098	Gdh	3R:19761679-19768824	OK		87.3441	45.5158	61.5185	19.1097
FBgn0027835	Dp1	2R:14299510-14308629	OK		87.2479	55.7247	114.993	74.0987
FBgn0250869	CG42240	X:6224890-6226783	OK		87.0749	85.844	127.374	102.694
FBgn0033340	CG13751	2R:4787745-4788122	OK		86.983	127.163	140.942	135.033
FBgn0035708	CG8398	3L:6602424-6612213	OK		86.9087	67.8549	58.6094	73.4749
FBgn0262801	twr	3R:2483603-2485164	OK		86.8797	99.9536	110.271	133.618
FBgn0003731	Egfr	2R:17410509-17446932	OK		86.8564	30.21	34.8934	14.2288
FBgn0015040	Cyp9c1	2R:20518585-20520446	OK		86.8538	140.645	95.3844	122.974
FBgn0014868	Ost48	X:9050961-9052548	OK		86.8429	118.651	184.578	162.476
FBgn0037279	CG1129	3R:639057-641747	OK		86.8222	70.6011	119.359	87.0964
FBgn0037976	Tk	3R:7819896-7831194	OK		86.7952	51.9458	133.915	102.281
FBgn0000659	fkh	3R:24406804-24410834	OK		86.729	58.3302	75.2918	51.2246
FBgn0040931	CG9034	X:9053546-9054018	OK		86.5915	169.827	176.857	167.562
FBgn0000139	ash2	3R:20475809-20479098	OK		86.551	67.8279	40.4894	61.4238
FBgn0262468	vib	3R:15041155-15052373	OK		86.2936	65.9329	114.232	85.1466
FBgn0014011	Rac2	3L:7426748-7428290	OK		86.2167	91.7232	92.7775	128.715
FBgn0028687	Rpt1	2R:3539944-3541453	OK		86.1777	121.284	139.399	163.117
FBgn0010039	GstD3	3R:8198789-8199535	OK		86.0823	165.59	132.875	195.353
FBgn0027571	CG3523	2L:3056614-3068184	OK		86.0293	87.2296	100.109	106.913
FBgn0004108	Nrt	3L:16759171-16770565	OK		85.7606	70.7112	52.401	57.2698
FBgn0011640	lark	3L:7332365-7334996	OK		85.6554	100.791	93.3636	102.027
FBgn0261458	capt	2L:1151677-1158262	OK		85.3376	96.8298	157.6	135.094
FBgn0032497	CG6043	2L:13261009-13284043	OK		85.0812	27.1037	10.0469	12.0723
FBgn0028425	JhI-21	2L:12051754-12056042	OK		85.0728	68.7294	119.709	64.9417
FBgn0038947	sar1	3R:18182406-18186433	OK		84.9378	103.557	111.634	120.677
FBgn0264270	Sxl	X:6968582-6992089	OK		84.8007	54.8264	57.0413	56.8951
FBgn0036623	CG4729	3L:16374871-16379057	OK		84.7637	86.627	85.2324	79.4037
FBgn0023534	CG17778	X:388932-390402	OK		84.7043	100.644	31.397	42.9056
FBgn0032511	CG9306	2L:13370218-13371083	OK		84.6448	132.16	166.86	161.128
FBgn0042134	Capr	3L:18661252-18666260	OK		84.5704	63.9491	78.9684	72.5701
FBgn0040475	SH3PX1	3L:9703521-9706927	OK		84.479	82.3216	111.483	117.38
FBgn0020386	Pdk1	3L:129449-145895	OK		84.4585	43.5591	61.3434	34.53
FBgn0020236	ATPCL	2R:11879930-11888765	OK		84.4219	62.2056	92.6904	79.0723
FBgn0032702	CG10376	2L:18700604-18703118	OK		84.3228	75.7862	62.6529	63.3301
FBgn0262716	Arp66B	3L:8106506-8109002	OK		84.3223	94.0372	111.29	148.978
FBgn0052190	NUCB1	3L:17790837-17795379	OK		84.3096	89.0748	104.877	118.446
FBgn0034736	CG6018	2R:18437598-18439618	OK		84.1056	92.6504	66.6262	98.1944
FBgn0040666	CG12848	2R:20650088-20650605	OK		84.0801	106.664	113.335	109.675
FBgn0264694	mgr	3R:7234513-7235609	OK		83.8951	120.874	143.105	153.248
FBgn0000053	ade3	2L:7014860-7023940	OK		83.7342	70.9282	67.8353	57.7931
FBgn0025700	CG5885	2L:9917220-9918176	OK		83.7144	123.347	138.05	144.629
FBgn0019948	Phm	2R:19872749-19875990	OK		83.6648	95.5727	66.4727	77.1839
FBgn0034389	Mctp	2R:14649262-14662172	OK		83.6251	60.4742	70.8539	68.8703
FBgn0039869	CG1890	3R:27569227-27569970	OK		83.5219	142.563	64.0223	147.228
FBgn0035473	mge	3L:3907851-3909931	OK		83.4766	110.978	155.89	139.341
FBgn0025678	CaBP1	2L:16354943-16356734	OK		83.4005	96.1336	179.719	160.319
FBgn0064116	CG33713	X:21188960-21190299	OK		83.2199	112.464	100.55	120.039
FBgn0000442	Pkg21D	2L:786152-790798	OK		83.1106	51.7444	30.0863	24.2601
FBgn0035390	scramb2	3L:3044112-3046812	OK		83.0814	71.0743	49.0986	66.2255
FBgn0259214	PMCA	4:348818-379543	OK		83.0175	63.7792	83.1303	80.9117
FBgn0036726	CG7603	3L:17459044-17459868	OK		82.9449	92.1767	113.111	96.8263
FBgn0033485	RpLP0-like	2R:5986022-5987091	OK		82.8529	75.9856	80.0027	95.6052
FBgn0011016	SsRbeta	3L:16122716-16124083	OK		82.8523	103.54	119.679	133.846
FBgn0085229	CG34200	2R:1645197-1645572	OK		82.8407	137.956	156.314	182.59
FBgn0085265	CG34236	2R:9492078-9492910	OK		82.8132	83.2373	85.3747	48.6436
FBgn0050015	CG30015	2R:6726606-6762276	OK		82.589	45.0867	41.035	39.9626
FBgn0027619	Adam	2R:5856464-5858410	OK		82.5109	103.707	104.661	125.52
FBgn0046687	Tre1	X:5567862-5574008	OK		82.2558	112.589	110.83	99.4722
FBgn0010235	Klc	3L:12739715-12743156	OK		82.2447	72.6305	98.0874	87.0133
FBgn0028381	decay	3R:12324779-12327394	OK		82.103	113.23	115.334	130.935
FBgn0035165	CG13887	3L:837860-839747	OK		82.0591	160.128	108.106	216.181
FBgn0259147	CG42262	X:9762218-9765597	OK		81.7749	164.627	102.011	185.236
FBgn0260972	alc	2R:5022879-5025455	OK		81.6344	73.185	28.2541	34.008
FBgn0082598	akirin	3L:7362942-7366811	OK		81.3308	87.292	81.0956	117.88
FBgn0030318	rho-4	X:11493873-11500034	OK		81.1233	64.4067	97.0637	83.7329
FBgn0024556	EfTuM	2R:9395062-9396837	OK		81.0112	107.412	192.234	172.983
FBgn0020369	Pros45	X:21187086-21188690	OK		80.9769	109.554	108.062	150.663
FBgn0030350	SelG	X:11781312-11782277	OK		80.7656	112.702	94.959	114.304
FBgn0025692	CG3814	2R:8762668-8764471	OK		80.6137	111.413	245.518	179.745
FBgn0033889	CG6701	2R:9860503-9867670	OK		80.6112	72.8542	75.1404	100.552
FBgn0010226	GstS1	2R:12980750-12987006	OK		80.6094	74.6393	52.0041	73.4867
FBgn0045842	yuri	2L:15257266-15264690	OK		80.563	72.0038	78.0278	42.8732
FBgn0039635	CG11876	3R:24938792-24941919	OK		80.5044	106.624	163.935	118.377
FBgn0030693	CG8974	X:15687751-15690082	OK		80.4479	71.9933	53.2792	69.1559
FBgn0038790	MtnC	3R:16186029-16186356	OK		80.4172	52.5566	17.4631	17.8839
FBgn0010808	l(3)03670	3R:26878337-26879637	OK		80.3976	94.2549	137.787	106.92
FBgn0029148	NHP2	3L:14794427-14795268	OK		80.3295	148.469	125.998	236.632
FBgn0033788	CG13323	2R:8934237-8934793	OK		80.2769	84.4517	37.5794	60.4181
FBgn0031437	p16-ARC	2L:2580290-2581114	OK		80.2424	121.203	123.394	135.345
FBgn0000173	ben	X:13890386-13893841	OK		80.1879	98.3472	56.3373	93.4753
FBgn0035083	Tina-1	2R:20828147-20829932	OK		80.0511	67.9048	88.7263	57.3879
FBgn0003209	raw	2L:8709879-8740660	OK		79.9936	65.1875	69.4583	57.473
FBgn0020279	lig	2R:3955459-3966320	OK		79.9908	63.1129	85.6218	81.8817
FBgn0037637	CG9836	3R:4648570-4649899	OK		79.9714	154.634	143.413	194.424
FBgn0023083	fray	3R:14398816-14415175	OK		79.9622	63.0669	84.1079	71.5959
FBgn0052495	CG32495	X:17793734-17800058	OK		79.8291	75.7424	86.4108	65.1899
FBgn0030882	GS	X:17783579-17792636	OK		79.8291	75.7424	86.4108	65.1899
FBgn0037989	CG14741	3R:7894963-7916334	OK		79.8231	17.9679	11.3709	11.3109
FBgn0040360	CG14626	X:1078814-1082623	OK		79.8101	37.7569	43.1978	14.5283
FBgn0035049	Mmp1	2R:20558816-20575704	OK		79.6969	47.9199	36.5573	47.0677
FBgn0034194	CG15611	2R:12996351-13001866	OK		79.6471	92.8386	51.3262	95.6545
FBgn0033153	Gadd45	2R:3136667-3138160	OK		79.5504	151.689	100.03	163.81
FBgn0045800	Uhg1	2R:13586601-13590849	OK		79.3533	69.0246	58.725	59.8575
FBgn0030245	CG1637	X:10764626-10771840	OK		79.3211	68.5511	40.8904	42.5451
FBgn0024807	DIP1	X:21495822-21501185	OK		79.2895	69.2124	48.5371	77.2615
FBgn0016701	Rab4	2R:13460963-13462484	OK		79.1866	70.8749	44.513	57.4506
FBgn0025680	cry	3R:15037914-15041166	OK		78.9286	52.8421	48.4355	30.1435
FBgn0040837	CG8620	3L:7151198-7151974	OK		78.8812	385.607	129.045	575.115
FBgn0003890	betaTub97EF	3R:23792729-23814089	OK		78.8723	98.5901	195.355	116.635
FBgn0031190	CG12576	X:21876680-21883923	OK		78.8629	69.4921	47.6843	44.5244
FBgn0039172	Spase22-23	3R:20054063-20055757	OK		78.8568	119.689	109.316	162.802
FBgn0001186	Hex-A	X:9479922-9483846	OK		78.5507	79.2127	81.88	67.7042
FBgn0041342	Cct1	3L:1546091-1553236	OK		78.5044	86.4027	108.37	119.569
FBgn0027605	Vps4	X:17801719-17804750	OK		78.4302	74.5118	62.3498	74.2076
FBgn0050154	CG30154	2R:16420878-16421441	OK		78.4152	109.135	61.6102	84.6098
FBgn0052138	CG32138	3L:14046795-14064683	OK		78.3899	52.4602	63.179	56.4955
FBgn0032986	CG3262	2L:22239915-22240978	OK		78.252	83.8342	69.4044	79.1376
FBgn0032453	CG6180	2L:12707660-12708680	OK		78.2491	164.71	150.137	204.939
FBgn0032586	Tpr2	2L:16491539-16507621	OK		78.2366	75.0936	87.7037	85.608
FBgn0083961	CG34125	2L:4965672-4966399	OK		78.1566	103.003	44.0082	84.7182
FBgn0010488	NAT1	2R:8803501-8810745	OK		78.0387	65.396	81.8815	95.0773
FBgn0263106	DnaJ-1	3L:5743128-5745289	OK		78.017	58.7672	41.9469	42.8019
FBgn0036030	CG6767	3L:9676678-9689800	OK		77.7548	57.1646	61.7698	59.8377
FBgn0002781	mod(mdg4)	3R:17177330-17203121	OK		77.6875	69.904	53.559	52.6026
FBgn0250868	CG42239	2R:13460334-13460984	OK		77.5883	109.559	88.9374	143.917
FBgn0028577	pUf68	3L:1496852-1502590	OK		77.5585	60.9236	35.7581	51.4698
FBgn0261822	Bsg	2L:8083419-8116531	OK		77.5283	63.6861	67.3057	60.8903
FBgn0050424	CG30424	2R:20852796-20854808	OK		77.523	100.481	91.4477	87.7793
FBgn0027087	Aats-his	X:18409431-18414478	OK		77.377	115.897	153.291	174.898
FBgn0026777	Rad23	4:328718-331448	OK		77.3095	80.0698	81.4	87.1051
FBgn0028691	Rpn9	3R:19557224-19559184	OK		77.2467	103.079	129.484	144.697
FBgn0035370	CG1240	3L:2766998-2768392	OK		77.1683	93.0438	126.608	109.03
FBgn0030396	CG2556	X:12391193-12410580	OK		77.1028	64.9385	118.061	72.0063
FBgn0035334	CG8993	3L:2372198-2372876	OK		77.0356	84.2713	76.7135	106.174
FBgn0011571	caz	X:16182878-16187553	OK		77.0276	85.0613	96.0101	108.021
FBgn0015754	Lis-1	2R:12066330-12072608	OK		77.027	53.4384	80.1714	74.6752
FBgn0001258	ImpL3	3L:6252264-6255794	OK		76.9531	127.113	281.742	242.148
FBgn0261800	LanB1	2L:7811439-7820771	OK		76.9325	49.2277	54.9495	45.6478
FBgn0261444	CG3638	X:1109746-1130717	OK		76.907	45.9214	53.2427	50.9721
FBgn0000319	Chc	X:15722018-15729507	OK		76.7707	68.7495	108.001	94.0025
FBgn0028325	l(1)G0334	X:4596304-4599298	OK		76.7105	90.9041	124.155	102.73
FBgn0014869	Pglym78	3R:24973969-24975623	OK		76.6148	109.464	127.639	112.837
FBgn0028954	CG3287	2R:2698524-2702317	OK		76.4993	70.3103	95.5521	78.9064
FBgn0020304	drongo	2L:833583-851096	OK		76.4899	64.5364	71.0549	66.9758
FBgn0026418	Hsc70Cb	3L:14030118-14036786	OK		76.256	93.4612	123.273	139.922
FBgn0003357	Jon99Ciii	3R:25747937-25748774	OK		76.1187	39.2683	1.10733	7.68655
FBgn0038533	CG7523	3R:13494865-13496617	OK		75.9636	80.1536	60.6702	64.6687
FBgn0030433	mRpL49	X:12801138-12801877	OK		75.9166	95.7473	122.554	111.684
FBgn0047038	CG6463	3L:10686283-10687208	OK		75.8251	91.1457	147.685	120.606
FBgn0003391	shg	2R:16938106-16944664	OK		75.7643	39.5875	40.162	24.3622
FBgn0026252	msk	3L:8109278-8114679	OK		75.7514	69.2901	106.447	107.057
FBgn0013733	shot	2R:9751741-9829615	OK		75.4948	51.7987	60.0781	58.8017
FBgn0259220	Doa	3R:24713798-24748494	OK		75.4564	67.4565	58.5178	61.3748
FBgn0000261	Cat	3L:18815703-18821288	OK		75.4529	79.1004	96.2843	107.581
FBgn0262854	CG43218	3L:21251119-21251858	OK		75.3695	27.5728	13.8525	17.5459
FBgn0003053	peb	X:4511601-4520256	OK		75.2696	39.9875	29.4043	25.7956
FBgn0015789	Rab10	X:20122450-20125717	OK		75.1811	69.3073	65.5304	74.9263
FBgn0015229	glec	3R:17676626-17681984	OK		75.167	49.0724	47.906	33.4828
FBgn0028399	TMS1	3L:16405821-16408486	OK		75.1646	86.0524	47.8707	90.2757
FBgn0031670	CG3887	2L:5010921-5012127	OK		74.9412	118.8	98.9885	120.751
FBgn0044510	mRpS5	3L:24530334-24536634	OK		74.8785	75.7689	88.3692	94.401
FBgn0036667	CG9669	3L:16837667-16838091	OK		74.7056	157.764	122.773	153.105
FBgn0260960	Baldspot	3L:16641615-16654715	OK		74.6441	42.4065	72.5559	49.9844
FBgn0262601	SmB	2L:10425482-10426627	OK		74.5454	110.027	111.738	147.782
FBgn0017567	ND23	3R:11661769-11662839	OK		74.3906	91.7676	140.802	117.1
FBgn0263120	Acsl	2R:4553317-4570527	OK		74.3682	57.0389	80.0378	70.755
FBgn0027786	Mtch	3L:184625-186310	OK		74.3279	81.3979	109.589	90.442
FBgn0033928	Arc2	2R:10249448-10250330	OK		74.2618	220.939	66.4219	220.099
FBgn0035471	Sc2	3L:3903491-3905035	OK		74.2128	87.612	85.5	97.1895
FBgn0014009	Rab2	2R:2584226-2587441	OK		74.2085	79.8374	68.8282	76.6736
FBgn0000723	Fps85D	3R:5193324-5220268	OK		74.1278	46.2156	50.0954	25.8681
FBgn0261789	SmD2	3R:2170721-2171642	OK		74.0258	125.715	123.221	172.643
FBgn0030703	MSBP	X:15781599-15784149	OK		73.9193	76.2443	102.14	108.192
FBgn0053526	PNUTS	2L:870464-877038	OK		73.8781	71.8574	42.9364	73.6717
FBgn0019957	ND42	3R:17853426-17855115	OK		73.7864	97.4237	144.759	121.498
FBgn0261068	LSm7	2L:16742336-16743099	OK		73.6301	85.9075	99.7284	100.78
FBgn0035347	CG33232	3L:2466902-2499226	OK		73.525	38.2158	52.479	35.0094
FBgn0052423	shep	3L:5148920-5271044	OK		73.5061	42.2618	78.294	55.9365
FBgn0035082	CG2811	2R:20827228-20827993	OK		73.4924	83.273	77.0493	85.8494
FBgn0015522	olf186-M	2R:13734205-13735949	OK		73.433	58.6151	49.2527	33.1405
FBgn0035976	PGRP-LC	3L:9331909-9341436	OK		73.3523	43.2749	50.483	28.2517
FBgn0033434	CG1902	2R:5481587-5493129	OK		73.3407	73.682	79.729	72.0967
FBgn0053303	CG33303	2L:10373368-10375757	OK		73.0496	100.801	123.108	129.474
FBgn0034295	CG10911	2R:13940051-13941569	OK		73.0468	105.171	10.5607	39.7233
FBgn0262732	mbf1	3L:16567535-16569971	OK		73.0062	139.985	75.6354	173.722
FBgn0028685	Rpt4	X:6183502-6185276	OK		72.9724	105.205	126.852	147.439
FBgn0026533	Dek	2R:12743724-12749243	OK		72.7778	56.3897	79.5674	64.5378
FBgn0028373	inx3	3R:24679327-24684915	OK		72.7202	63.4126	47.0247	54.5433
FBgn0039209	CG13624	3R:20383089-20408586	OK		72.5051	41.9969	60.83	33.5994
FBgn0000426	SmF	2R:8071348-8071778	OK		72.5011	145.119	124.143	177.37
FBgn0004638	drk	2R:9382726-9390342	OK		72.4207	59.6468	83.5199	67.5996
FBgn0032246	CG5168	2L:10423290-10425482	OK		72.3741	82.3956	79.7546	92.4761
FBgn0003638	su(w[a])	X:906811-940075	OK		72.3453	50.0769	31.8602	43.3145
FBgn0035601	Uev1A	3L:5355983-5359325	OK		72.3153	85.4718	112.636	116.049
FBgn0260748	CG5004	X:17001625-17030021	OK		72.2312	59.5127	122.472	67.4252
FBgn0086902	kis	2L:210734-250823	OK		72.2046	42.3191	56.965	40.0188
FBgn0029885	CG3224	X:6554584-6555480	OK		72.1368	94.0134	39.9232	104.387
FBgn0039802	dj-1beta	3R:26632846-26633700	OK		72.0231	97.7635	89.6899	134.113
FBgn0023094	cyc	3L:19806869-19809038	OK		71.9345	68.5394	65.5002	64.6012
FBgn0015924	crq	2L:448253-453024	OK		71.7437	60.6156	50.3222	47.3476
FBgn0022063	Pcf11	2R:10748660-10758575	OK		71.642	49.3733	42.52	43.8825
FBgn0025814	Mgstl	X:20913511-20915134	OK		71.6102	93.1769	131.276	118.411
FBgn0038369	Arpc3A	3R:11660369-11661434	OK		71.4869	84.4918	71.6085	101.879
FBgn0041775	tral	3L:12508158-12514054	OK		71.4866	54.9884	69.0946	65.7959
FBgn0025640	CG13369	X:517499-518798	OK		71.4582	67.7676	44.8394	51.3391
FBgn0003204	ras	X:10638534-10642848	OK		71.4567	76.7458	75.1811	96.7539
FBgn0029937	CG8300	X:6998917-7000378	OK		71.1472	67.801	96.2421	73.315
FBgn0038391	GATAe	3R:11834826-11844855	OK		71.0792	52.8362	70.7467	49.0422
FBgn0037891	CG5214	3R:7070005-7072586	OK		70.9828	78.9592	154.117	110.298
FBgn0041184	Socs36E	2L:18138674-18152410	OK		70.9032	41.3842	39.5673	45.2954
FBgn0259936	Uhg3	2L:20647532-20648848	OK		70.6723	93.5608	81.9963	82.8967
FBgn0028686	Rpt3	X:11019220-11020840	OK		70.6555	91.9969	94.7826	125.675
FBgn0030328	Amun	X:11604152-11609598	OK		70.4559	54.3886	66.9902	57.3925
FBgn0033212	CG1399	2R:3564044-3586407	OK		70.4305	40.1541	48.4224	32.4394
FBgn0014467	CrebB-17A	X:18260732-18271897	OK		70.3449	55.8594	89.8852	60.5444
FBgn0027338	Kap-alpha3	3R:5400205-5403506	OK		70.2986	71.9828	54.4779	82.5631
FBgn0000259	CkIIbeta	X:11686565-11695620	OK		70.2584	58.1399	73.2819	86.4219
FBgn0030853	CG5703	X:17526121-17527539	OK		70.2366	92.4014	129.564	110.91
FBgn0001989	l(2)35Di	2L:15749600-15751054	OK		70.0659	75.364	118.952	91.1782
FBgn0262582	cic	3R:16078491-16128194	OK		70.0183	31.4026	36.7689	21.3774
FBgn0021814	Vps28	2R:3966373-3967561	OK		69.9356	95.9404	61.6341	98.8977
FBgn0034744	Vps20	2R:18495814-18496924	OK		69.8738	86.5754	76.1229	75.1664
FBgn0002968	Nrg	X:8411405-8449203	OK		69.8696	50.5708	55.288	60.6643
FBgn0033777	CG17574	2R:8736862-8756928	OK		69.5756	162.534	79.7192	188.422
FBgn0022343	CG3760	2R:20825783-20827292	OK		69.3285	85.619	125.579	117.017
FBgn0033225	CG1550	2R:3697572-3699540	OK		69.2691	57.1305	52.1118	41.7799
FBgn0035625	Blimp-1	3L:5624082-5642036	OK		69.21	35.9849	31.7264	24.9047
FBgn0261270	SelD	2R:10156274-10158159	OK		69.1988	72.9173	145.897	111.772
FBgn0001104	G-ialpha65A	3L:6965849-6973153	OK		69.1879	65.5391	97.9444	86.4566
FBgn0038638	CG7702	3R:14495113-14500401	OK		69.1517	98.0912	97.1456	78.1028
FBgn0261439	SdhA	2R:15279367-15283477	OK		69.1366	79.0778	134.774	91.322
FBgn0029888	CG3192	X:6571293-6573151	OK		69.1218	94.3382	145.689	111.572
FBgn0036537	CG18081	3L:15826894-15828488	OK		69.0725	80.1202	107.53	85.4017
FBgn0028694	Rpn11	2L:5058403-5059790	OK		69.0284	107.023	127.359	161.43
FBgn0043364	cbt	2L:476445-479688	OK		68.9827	37.1426	37.2493	31.0518
FBgn0034277	CG6370	2R:13652076-13654712	OK		68.9536	76.8537	115.826	116.322
FBgn0260944	Rbp1	3R:6610103-6612187	OK		68.9209	104.09	180.803	165.454
FBgn0013749	Arf102F	4:1144792-1145951	OK		68.7782	90.0137	104.916	106.424
FBgn0037231	vps24	3R:135368-136667	OK		68.6836	62.6182	53.6319	54.1398
FBgn0001961	Sop2	2L:13827940-13829748	OK		68.6649	78.4396	122.214	107.867
FBgn0037137	Nopp140	3L:21825873-21829785	OK		68.6379	63.4312	77.0252	83.6463
FBgn0011336	OstStt3	3R:20892433-20895372	OK		68.5739	70.1052	125.085	99.1779
FBgn0004066	Pros28.1	X:16170304-16171620	OK		68.5242	116.668	171.354	189.244
FBgn0011745	Arp87C	3R:8517457-8519954	OK		68.3667	90.8548	105.584	100.269
FBgn0263987	spoon	X:5306418-5314896	OK		68.2992	59.4376	51.9675	74.2255
FBgn0051536	Cdep	3R:736277-771298	OK		68.0147	58.144	76.7701	62.5303
FBgn0033159	Dscam	2R:3207058-3269374	OK		67.9484	26.2573	17.7239	20.637
FBgn0010438	mtSSB	3R:12029911-12030973	OK		67.8319	92.1376	131.645	138.879
FBgn0038519	Prx3	3R:13370949-13372231	OK		67.7854	94.6934	152.849	139.546
FBgn0039218	Rpb10	3R:20543275-20543722	OK		67.7384	153.425	123.944	170.185
FBgn0033378	tsu	2R:4998305-4999083	OK		67.7321	87.8749	89.8152	100.649
FBgn0032482	Pect	2L:13203767-13210848	OK		67.6056	53.5608	82.7859	58.6156
FBgn0028833	Dak1	3R:21879958-21881210	OK		67.4912	96.7993	91.739	97.6355
FBgn0037930	CG14715	3R:7499940-7500645	OK		67.1169	112.537	126.739	130.905
FBgn0030292	CG11752	X:11244031-11244527	OK		67.0753	104.992	162.366	113.407
FBgn0061198	HSPC300	2R:19915473-19916325	OK		66.8268	85.1357	75.8606	73.3005
FBgn0085436	Not1	2R:5453650-5466512	OK		66.7409	43.4053	37.772	45.2231
FBgn0262734	Rbp2	X:16342709-16349005	OK		66.6874	51.7594	79.0079	63.0846
FBgn0020257	ppa	2R:18573029-18576478	OK		66.5772	45.2687	55.5803	37.4609
FBgn0030929	CG15043	X:18387433-18388197	OK		66.5311	67.1036	24.4019	38.5023
FBgn0038100	Paip2	3R:8806767-8811210	OK		66.4411	61.9103	65.2479	45.0068
FBgn0085358	Diedel3	X:18944505-18945010	OK		66.3974	22.5012	0	0.620273
FBgn0261552	ps	3R:5243663-5275190	OK		66.3959	39.4017	74.4427	44.052
FBgn0028969	deltaCOP	X:1753173-1755825	OK		66.366	64.1171	90.6689	85.7032
FBgn0020513	ade5	X:12651068-12654651	OK		66.2403	63.8392	49.8585	43.9432
FBgn0034292	CG5767	2R:13933902-13934989	OK		65.998	74.1362	0.824363	14.6467
FBgn0000578	ena	2R:15029139-15050124	OK		65.9322	33.9279	54.2964	40.9942
FBgn0033934	CG17385	2R:10297521-10299077	OK		65.8731	62.8222	69.0192	56.9082
FBgn0051363	Jupiter	3R:7416107-7445628	OK		65.8645	98.6366	114.481	151.935
FBgn0031049	Sec61gamma	X:19537364-19538528	OK		65.6786	69.1979	83.2305	77.4842
FBgn0262656	dm	X:3267191-3285730	OK		65.6714	31.1643	17.9621	33.7985
FBgn0032880	CG9318	2L:20730644-20734310	OK		65.6462	57.3762	62.4299	59.977
FBgn0003138	Ptp61F	3L:1342492-1475249	OK		65.5016	36.1028	40.486	38.6951
FBgn0015024	CkIalpha	X:12547815-12551867	OK		65.327	49.9728	60.6216	64.778
FBgn0052865	alphagamma-element:CR32865	3R:8301057-8303989	OK		65.2787	35.3262	29.6266	52.5033
FBgn0025352	Thiolase	2R:19754170-19756126	OK		65.2005	76.5943	97.1946	104.466
FBgn0028341	l(1)G0232	X:9520366-9553178	OK		65.1378	37.505	57.6331	40.1143
FBgn0032075	Tsp29Fb	2L:8937389-8939746	OK		65.0985	94.6667	195.795	165.892
FBgn0262512	Vha14-1	2R:11566930-11567585	OK		65.0844	89.1089	108.952	92.131
FBgn0025381	rush	X:1372584-1375455	OK		64.7591	55.949	53.034	59.7066
FBgn0030040	CG15347	X:8352526-8354927	OK		64.7416	114.068	436.751	263.798
FBgn0011837	Tis11	X:12553394-12576587	OK		64.6738	39.7355	45.1948	36.1861
FBgn0053094	Synd	3R:16658506-16665840	OK		64.5489	65.6983	122.293	80.0311
FBgn0001308	Khc	2R:12154464-12159483	OK		64.4851	63.0494	98.1527	85.6706
FBgn0263231	bel	3R:4481308-4486483	OK		64.4567	71.4428	70.3571	115.514
FBgn0038346	CG14872	3R:11333780-11335362	OK		64.4537	58.4676	90.1091	40.9908
FBgn0033677	CG8321	2R:7921452-7923765	OK		64.3601	60.7001	32.5758	49.6693
FBgn0032240	CG17768	2L:10403196-10404021	LOWDATA		64.3356	75.9434	69.2111	95.6476
FBgn0000244	by	3R:5353959-5358734	OK		64.3061	46.759	60.0133	30.8934
FBgn0259483	Mob4	2R:2582618-2584144	OK		64.2997	61.8287	42.4559	56.3175
FBgn0002543	lea	2L:1380085-1420449	OK		64.2712	25.0057	25.1497	13.4574
FBgn0030052	CG12065	X:8468336-8482561	OK		64.1293	64.3963	130.974	99.7477
FBgn0050382	CG30382	2R:3717917-3719276	OK		63.9603	114.683	125.288	163.321
FBgn0027094	Aats-ala	2L:8378261-8381764	OK		63.8651	79.2093	93.5518	119.517
FBgn0038881	CG16791	3R:17146481-17175306	OK		63.8005	59.4204	66.6733	68.7454
FBgn0032640	Sgt	2L:17471602-17474773	OK		63.7868	93.5507	112.891	127.087
FBgn0030749	Anxb11	X:16310990-16316298	OK		63.7471	133.023	70.7584	237.031
FBgn0261808	cu	3R:7026137-7034357	OK		63.7364	69.2572	93.0115	28.8283
FBgn0015282	Pros26.4	3R:19755594-19757247	OK		63.6803	98.8895	105.477	147.863
FBgn0259938	cwo	3R:6213984-6226477	OK		63.5321	47.3919	76.6726	51.6789
FBgn0040623	Spase12	3R:25316265-25316872	OK		63.5229	87.5679	85.6098	111.228
FBgn0027506	EDTP	2R:13319614-13332443	OK		63.4749	37.0488	40.6776	26.4115
FBgn0001128	Gpdh	2L:5943642-5948843	OK		63.4645	63.1832	69.1341	59.445
FBgn0045073	Stim	X:15828527-15834543	OK		63.389	50.5901	41.3242	45.1552
FBgn0038984	CG5315	3R:18369414-18373567	OK		63.3187	58.3304	84.4028	64.4617
FBgn0037057	CG10512	3L:21196019-21201192	OK		63.2683	58.543	25.3714	20.5301
FBgn0024986	CG3719	X:1272740-1274509	OK		63.1713	109.827	98.8953	128.25
FBgn0086768	Pcmt	3R:1378544-1380033	OK		63.0912	60.2278	52.0331	47.4878
FBgn0259481	Mob2	3L:11515856-11555333	OK		63.0512	56.8131	52.1442	50.7168
FBgn0263121	Prosalpha1	2R:3714807-3716181	OK		63.0123	112.965	122.634	160.13
FBgn0021895	ytr	2R:19734692-19738619	OK		63.0094	67.1514	76.5485	70.9204
FBgn0052528	CG32528	X:19640089-19642491	OK		62.9333	62.0656	62.4664	67.9182
FBgn0032859	Arc-p34	2L:20417060-20423027	OK		62.7958	66.0988	86.2757	84.7531
FBgn0026088	CG14818	X:1773051-1773807	OK		62.7566	61.3903	44.8312	52.108
FBgn0004636	R	3L:1859114-1862239	OK		62.7386	49.331	63.5526	68.7226
FBgn0025866	CalpB	3L:9881861-9886419	OK		62.635	63.4608	44.7624	85.1095
FBgn0037358	elm	3R:1478554-1480613	OK		62.6277	72.0681	77.7522	69.2679
FBgn0031684	CG8680	2L:5099499-5100202	OK		62.5207	85.8432	101.092	115.754
FBgn0033521	CG12896	2R:6314384-6315418	OK		62.497	287.504	43.7078	207.516
FBgn0035850	Atg18	3L:8180094-8184065	OK		62.4514	54.2719	49.3778	41.1702
FBgn0031021	CG12203	X:19386453-19387373	OK		62.258	83.4822	133.841	110.358
FBgn0262026	CG42837	2R:12084552-12086883	OK		62.1662	44.0446	59.0697	55.2153
FBgn0004419	me31B	2L:10239340-10242172	OK		62.1001	67.4134	73.9842	84.3186
FBgn0259700	CG42354	X:15987091-15998945	OK		62.0498	47.4232	72.4789	46.2325
FBgn0040723	CG5011	2L:1200777-1201220	OK		61.9886	53.9198	270.819	178.202
FBgn0029870	Marf	X:6259981-6264960	OK		61.9496	46.0655	38.2218	50.0501
FBgn0264492	CkIIalpha	3L:23090438-23096560	OK		61.8992	64.9078	94.2363	90.7058
FBgn0033907	mRpS16	2R:10060490-10061133	OK		61.8595	80.5668	70.0628	96.5972
FBgn0035147	Gale	3L:648554-651311	OK		61.8455	57.7916	116.812	67.0039
FBgn0011584	Trp1	2L:10009385-10013170	OK		61.7245	59.6134	59.1822	56.1106
FBgn0032015	CG7830	2L:8306695-8308192	OK		61.7219	78.5193	116.278	122.689
FBgn0030306	Spase25	X:11379284-11380302	OK		61.6759	76.3535	71.3968	114.519
FBgn0014388	sty	3L:3401136-3424935	OK		61.6554	31.9239	15.0332	20.1146
FBgn0036661	CG9705	3L:16773199-16775519	OK		61.6079	81.5232	90.8264	103.295
FBgn0263006	Ca-P60A	2R:19814478-19823408	OK		61.5544	53.9068	101.365	90.8591
FBgn0014906	Hydr2	2L:3163644-3169462	OK		61.5509	44.2083	78.9401	69.4843
FBgn0036666	TSG101	3L:16835393-16837685	OK		61.5264	53.8378	48.4999	57.3567
FBgn0035101	p130CAS	3L:152883-174517	OK		61.5075	47.4853	45.9154	28.5222
FBgn0023477	Tal	2R:19827935-19829637	OK		61.4096	91.5951	93.806	121.964
FBgn0023529	CG2918	X:2165317-2169111	OK		61.3789	57.0916	95.9874	90.5543
FBgn0024509	sec13	3R:19182284-19184072	OK		61.3305	81.235	93.1815	96.3632
FBgn0023169	SNF1A	X:1269579-1272890	OK		61.2741	56.8813	36.9248	49.1581
FBgn0033988	pcs	2R:10868781-10878841	OK		61.252	41.7742	40.1889	29.8333
FBgn0015791	Rab14	2L:14355146-14358764	OK		61.252	54.1917	55.284	47.938
FBgn0000339	cni	2L:16309593-16310736	OK		61.2413	71.3298	82.9981	79.9358
FBgn0036484	Pex3	3L:15137454-15139479	OK		61.2158	53.6937	46.9581	51.8177
FBgn0000180	bib	2L:9984633-9995538	OK		61.2088	35.5344	49.6241	18.756
FBgn0262511	Vha44	2R:12212317-12224142	OK		61.1229	50.9245	62.8171	51.4529
FBgn0052476	mthl14	3L:247490-250305	OK		61.1074	70.9203	122.781	89.9465
FBgn0030311	CG11699	X:11464653-11465443	OK		60.8683	64.8536	76.7552	62.175
FBgn0032200	CG5676	2L:10254609-10255891	OK		60.8202	64.2122	55.1304	72.6515
FBgn0039777	Jon99Fii	3R:26312737-26313650	OK		60.7904	16.1723	1.65806	4.25438
FBgn0053113	Rtnl1	2L:4992807-5009720	OK		60.7213	68.5478	109.185	111.978
FBgn0038037	Cyp9f2	3R:8229061-8231750	OK		60.7085	68.478	51.0195	44.1743
FBgn0024320	Npc1a	2L:10213891-10220957	OK		60.7002	43.9018	46.4081	41.7486
FBgn0020545	kraken	2L:852766-854539	OK		60.6718	52.8018	89.6436	57.4945
FBgn0024734	PRL-1	2L:16245834-16257606	OK		60.6134	59.6506	96.4907	81.9186
FBgn0052521	CG32521	X:21076336-21152198	OK		60.6021	31.7346	5.64198	12.5733
FBgn0005660	Ets21C	2L:547015-552454	OK		60.5355	51.5234	82.2695	92.9163
FBgn0050122	CG30122	2R:14519832-14526773	OK		60.5165	55.1125	85.671	67.2048
FBgn0260010	rump	3R:5331574-5336087	OK		60.5045	58.6394	68.4552	63.1427
FBgn0027932	Akap200	2L:8415689-8430984	OK		60.4888	60.3011	86.859	93.353
FBgn0015777	nrv2	2L:6789769-6798862	OK		60.4331	44.594	27.8604	34.811
FBgn0028546	ics	2L:13639518-13642360	OK		60.4255	60.2607	58.4061	51.9115
FBgn0052441	CG32441	3L:21567230-21568974	OK		60.3391	64.3648	73.0908	72.4689
FBgn0035692	CG13298	3L:6185223-6186279	OK		60.3331	82.1079	78.6029	93.0548
FBgn0033452	CG1599	2R:5728584-5730014	OK		60.2737	60.3313	59.0324	66.9483
FBgn0033570	CG7712	2R:6784648-6785390	OK		60.2214	87.5089	113.948	96.1516
FBgn0264295	CG43773	2L:4007689-4007984	OK		60.1081	22.1855	28.1578	11.1952
FBgn0034534	maf-S	2R:16528475-16529173	OK		60.0675	71.3402	31.9896	60.9112
FBgn0029687	Vap-33-1	X:3843008-3848138	OK		60.0336	51.0001	81.188	88.2583
FBgn0038243	CG8066	3R:10393331-10394532	OK		60.0215	60.0522	24.6908	42.7624
FBgn0034670	CG13488	2R:17839131-17840067	OK		60.0154	138.098	62.8815	129.548
FBgn0000163	baz	X:17054061-17089350	OK		59.9871	44.3339	34.8006	53.7898
FBgn0051324	CG31324	3R:21932589-21956396	OK		59.8749	33.7677	42.4062	27.5494
FBgn0243512	puc	3R:3931056-3948023	OK		59.7814	55.25	89.3193	66.7161
FBgn0016041	Tom40	X:7630925-7634011	OK		59.648	66.7726	101.096	88.6587
FBgn0040285	Scamp	X:15340211-15343916	OK		59.6348	53.1926	68.4192	70.2122
FBgn0036918	CG7770	3L:19916770-19917788	OK		59.5936	105.903	133.085	130.903
FBgn0010288	Uch	2L:2212737-2214211	OK		59.5922	122.799	98.4201	160.621
FBgn0037843	CG4511	3R:6680220-6682134	OK		59.5848	46.4252	62.1924	67.3097
FBgn0040754	CG17059	2R:9107787-9108520	OK		59.5672	93.6394	81.3966	93.9411
FBgn0024558	Dph5	3R:18407748-18408950	OK		59.5615	112.202	120.437	118.259
FBgn0053002	mRpL27	2L:4458979-4459602	OK		59.5119	86.469	96.749	104.23
FBgn0034564	CG9344	2R:16864560-16865105	OK		59.3989	103.292	107.714	103.043
FBgn0260722	CR42549	3R:5373825-5377528	OK		59.3668	53.5303	38.2135	36.0959
FBgn0041205	key	2R:20673036-20674932	OK		59.3267	59.9455	55.2114	58.4587
FBgn0034279	CG18635	2R:13655312-13657411	OK		59.3187	75.7344	66.7758	66.2502
FBgn0031149	CG1518	X:20920990-20925143	OK		59.3024	53.1789	58.9995	63.1468
FBgn0037890	CG17734	3R:7067929-7069700	OK		59.2568	64.7539	117.659	80.954
FBgn0025608	Faf	2L:18706260-18708688	OK		59.2124	62.7152	52.6141	56.3191
FBgn0061515	endos	3L:14022678-14024806	OK		59.2094	71.8809	61.6006	71.9701
FBgn0034644	CG10082	2R:17533681-17545440	OK		59.1861	38.1084	48.6165	30.286
FBgn0035771	sec63	3L:7353660-7357466	OK		59.1063	63.7739	75.6557	78.5887
FBgn0033886	CG13349	2R:9846032-9847909	OK		59.0399	102.923	89.2922	131.366
FBgn0262975	cnc	3R:19011301-19052430	OK		58.8594	62.5643	81.6683	68.3666
FBgn0001296	kar	3R:8507907-8515089	OK		58.7752	23.7888	26.5053	12.9595
FBgn0031883	CG11266	2L:7032712-7037916	OK		58.7475	56.4449	48.3694	45.9948
FBgn0264718	CG43986	3L:14046318-14046800	OK		58.6857	34.3138	39.3019	42.5734
FBgn0028427	Ilk	3L:21210000-21212340	OK		58.648	57.951	75.2014	72.6915
FBgn0015794	Rab-RP4	X:5564859-5565842	OK		58.6032	77.5737	46.9972	77.7273
FBgn0033317	CG8635	2R:4517698-4519467	OK		58.4865	63.1475	113.596	80.9828
FBgn0016693	Past1	3R:8523043-8530597	OK		58.4715	44.5057	93.582	56.7397
FBgn0010415	Sdc	2R:17280110-17368680	OK		58.4482	34.3147	46.3912	34.456
FBgn0039132	AP-1sigma	3R:19784375-19788277	OK		58.4352	60.8641	57.2854	63.2809
FBgn0003449	snf	X:5203279-5204534	OK		58.4166	64.8799	95.1134	78.3618
FBgn0032587	CG5953	2L:16509119-16532877	OK		58.3995	37.1632	75.4823	50.2614
FBgn0025631	moody	X:1938324-1944153	OK		58.3201	44.936	72.5664	53.8252
FBgn0033463	CG1513	2R:5770076-5779194	OK		58.2854	46.8911	45.5727	48.7967
FBgn0026090	CG14812	X:1751921-1753029	OK		58.2479	65.0052	48.5255	58.2287
FBgn0036309	Hip1	3L:12761531-12766673	OK		58.1588	42.2612	83.2732	59.402
FBgn0033929	Tfb1	2R:10250547-10252978	OK		58.1499	59.238	47.4164	52.4666
FBgn0030603	CG5541	X:14938140-14945533	OK		58.1216	74.8454	112.958	90.3842
FBgn0031497	CG17259	2L:3035492-3037403	OK		58.0915	103.633	115.298	159.16
FBgn0023197	Jon74E	3L:17539967-17542227	OK		57.9943	21.3694	1.44596	1.09324
FBgn0053170	CG33170	3L:22857699-22860635	OK		57.9736	64.6128	94.2095	71.3125
FBgn0024285	Srp54	2L:9912910-9915044	OK		57.9656	53.6538	53.1993	68.907
FBgn0043903	dome	X:19570089-19577549	OK		57.864	25.1879	40.3558	32.4229
FBgn0035236	CG12004	3L:1569180-1575620	OK		57.7741	55.1594	102.596	77.4379
FBgn0053229	CG33229	3L:224105-225605	OK		57.6964	49.2136	65.6398	54.7917
FBgn0002787	Mov34	2R:20287550-20292050	OK		57.6943	82.3889	113.849	114.243
FBgn0030670	Pis	X:15595483-15597798	OK		57.586	60.643	47.1132	46.98
FBgn0034443	cer	2R:15283719-15284279	OK		57.5612	79.7882	26.1687	50.5121
FBgn0039112	CG10219	3R:19585206-19586318	OK		57.509	80.8329	112.444	104.468
FBgn0022238	lolal	2R:14042349-14045697	OK		57.5008	57.3961	61.1741	79.3124
FBgn0014141	cher	3R:12917254-12950954	OK		57.405	60.3386	91.6582	70.7565
FBgn0011787	mRpL12	3L:8949890-8950684	OK		57.3949	87.4071	116.225	124.076
FBgn0040687	CG14645	3R:160819-161228	OK		57.3803	140.245	15.9903	52.6752
FBgn0053155	CG33155	2R:9842002-9843169	OK		57.3748	84.9361	130.639	113.956
FBgn0029881	pigs	X:6494097-6546131	OK		57.347	31.3321	45.7313	37.4615
FBgn0032725	Nedd8	2L:18951146-18951845	OK		57.2703	106.847	107.186	121.551
FBgn0003205	Ras85D	3R:5336282-5338809	OK		57.1776	70.3693	60.8552	80.3057
FBgn0033544	CG7220	2R:6618860-6626116	OK		57.0263	61.1581	105.885	70.8748
FBgn0039213	atl	3R:20451396-20460436	OK		57.002	60.8318	50.5508	67.7039
FBgn0037724	Fst	3R:5470699-5471872	OK		56.8933	42.2754	39.8665	22.6062
FBgn0035088	CG3776	2R:20857295-20858383	OK		56.8068	61.1281	83.4696	73.7794
FBgn0036766	CG5506	3L:17876748-17877476	OK		56.7921	68.2727	32.253	42.5313
FBgn0034432	CG7461	2R:15192667-15194689	OK		56.759	54.0766	44.9858	56.2457
FBgn0038976	CG7048	3R:18312920-18313832	OK		56.5161	94.0941	137.088	148.169
FBgn0032961	CG1416	2L:21758009-21761000	OK		56.4983	55.1286	96.7006	94.6773
FBgn0032242	CG5355	2L:10410536-10413463	OK		56.4475	62.6254	99.2195	83.1222
FBgn0028688	Rpn7	3R:18286383-18287772	OK		56.3892	83.2099	84.968	103.89
FBgn0003870	ttk	3R:27539590-27561114	OK		56.3875	39.1354	78.9938	43.7421
FBgn0042138	CG18815	3L:11621136-11623849	OK		56.3653	79.939	91.6644	113.278
FBgn0028670	Vha100-2	3R:14216044-14224891	OK		56.3603	43.521	97.4711	41.082
FBgn0028646	aralar1	3R:26271356-26281589	OK		56.3107	37.5494	61.6861	44.6204
FBgn0036237	viaf	3L:11984952-11986279	OK		56.2524	70.8827	70.82	80.1042
FBgn0040286	SC35	2L:12431074-12434665	OK		56.1222	67.0227	95.7099	94.2961
FBgn0003275	RpII18	3R:1197516-1198119	OK		56.0901	81.57	57.3794	95.9221
FBgn0037529	mRpS9	3R:3714996-3728384	OK		56.0537	59.4827	116.754	83.085
FBgn0016754	sba	3R:19719888-19748695	OK		56.0074	24.2012	21.6967	16.0712
FBgn0031004	CG7992	X:19139183-19141283	OK		55.8848	55.3652	64.2395	61.1702
FBgn0039929	CG11076	4:1050336-1052383	OK		55.844	64.6584	57.4061	87.5796
FBgn0029709	CHOp24	X:4434940-4436471	OK		55.785	80.9387	74.0501	94.5967
FBgn0011225	jar	3R:20078547-20096953	OK		55.7799	43.0484	123.511	70.5544
FBgn0040308	Jafrac2	3L:3042358-3044174	OK		55.759	68.9835	91.9403	97.5972
FBgn0263251	vnc	3L:9965411-9967123	OK		55.7445	73.4596	93.5396	109.514
FBgn0262707	CTPsyn	3L:15091234-15106103	OK		55.721	54.1962	42.8847	69.7307
FBgn0028920	CG8997	2L:13844376-13845309	OK		55.7107	12.9984	3.96376	9.88954
FBgn0023526	CG2865	X:2172063-2187444	OK		55.6927	36.383	64.6948	34.45
FBgn0036824	CG3902	3L:18886219-18891393	OK		55.6889	71.2902	17.95	18.1283
FBgn0032429	CG5446	2L:12426630-12427709	OK		55.6561	63.8799	54.8675	80.4086
FBgn0010425	epsilonTry	2R:7232741-7233571	OK		55.617	48.0051	0	6.97959
FBgn0000447	Dhod	3R:4477112-4478638	OK		55.6029	63.6665	72.7793	79.8605
FBgn0031016	kek5	X:19247217-19365947	OK		55.5861	26.2684	21.8304	15.7234
FBgn0030263	CG2076	X:10984413-10986127	OK		55.5428	130.629	103.772	185.148
FBgn0029113	Uba2	3L:8118426-8120918	OK		55.4777	60.7455	80.9055	69.8163
FBgn0019968	Khc-73	2R:11403282-11419759	OK		55.3869	25.0437	63.0877	31.6257
FBgn0015283	Pros54	3L:21530099-21531682	OK		55.3455	87.8751	102.943	134.285
FBgn0029715	CG11444	X:4447149-4448226	OK		55.2583	94.212	93.6324	142.047
FBgn0031047	Rcd-1	X:19532912-19534784	OK		55.23	66.4133	55.4759	72.1584
FBgn0033101	CG9436	2R:2645105-2646404	OK		55.1711	59.8451	74.3201	64.1916
FBgn0082582	tmod	3R:26358335-26404627	OK		54.9017	44.0761	67.7524	57.637
FBgn0261445	sgl	3L:6952653-6957858	OK		54.6614	46.1605	68.691	40.6017
FBgn0051717	CG31717	2L:10250736-10251714	OK		54.6069	60.1418	71.0114	64.3835
FBgn0039358	CG5028	3R:21506566-21509502	OK		54.5845	42.8636	72.6772	50.6175
FBgn0264652	Hph	3R:1082762-1094197	OK		54.4958	63.7896	74.1456	56.4254
FBgn0028419	Kr-h2	2L:6070989-6073961	OK		54.4908	54.917	64.0915	66.3789
FBgn0017566	ND75	X:8142683-8145742	OK		54.4727	58.0281	101.995	79.2595
FBgn0034724	babos	2R:18281566-18289561	OK		54.4561	70.6702	67.6338	77.5924
FBgn0037723	SpdS	3R:5457360-5459395	OK		54.4451	90.672	78.1964	97.4291
FBgn0035252	CG7970	3L:1653004-1654112	OK		54.3438	61.9196	69.6342	64.1094
FBgn0010774	Ref1	3R:2903617-2906126	OK		54.3358	76.786	57.0044	104.551
FBgn0032935	CG8678	2L:21212321-21220572	OK		54.2647	47.0314	51.1349	54.6704
FBgn0001332	L	2R:10368715-10384817	OK		54.1738	38.4367	36.0997	18.1385
FBgn0003716	tkv	2L:5218995-5271353	OK		53.987	39.1904	64.9652	32.3701
FBgn0038826	CG17838	3R:16582450-16631963	OK		53.9693	29.6307	33.8883	24.8427
FBgn0002570	Mal-A1	2R:4337165-4339404	OK		53.9535	81.2832	4.93451	37.266
FBgn0261477	slim	2R:14328469-14333031	OK		53.9337	41.8766	33.499	40.7288
FBgn0037551	Gie	3R:3952335-3954568	OK		53.8178	48.9878	54.197	53.7453
FBgn0001230	Hsp68	3R:19880801-19883029	OK		53.8003	80.0933	17.0454	89.1902
FBgn0015797	Rab6	2L:12107286-12109124	OK		53.7989	59.1489	83.2959	76.1786
FBgn0020278	loco	3R:18445689-18465082	OK		53.7837	54.8837	33.9797	60.0634
FBgn0038220	CG12207	3R:10114793-10127998	OK		53.736	43.9541	40.8276	32.4797
FBgn0035232	CG12099	3L:1555362-1558484	OK		53.7258	56.0823	36.1317	53.3444
FBgn0030792	CG4789	X:16694939-16696033	OK		53.6825	57.5639	54.8809	63.8222
FBgn0051038	CG31038	3R:25702780-25728953	OK		53.6456	48.8564	44.3675	38.707
FBgn0038535	alt	3R:13499902-13508234	OK		53.6159	42.3258	56.7435	52.0349
FBgn0039303	CG11857	3R:21084618-21086492	OK		53.6132	24.7906	66.3256	35.2741
FBgn0026749	Yippee	X:13279946-13281427	OK		53.6097	63.8111	30.3514	46.1668
FBgn0010300	brat	2L:19133815-19179758	OK		53.5994	26.6267	33.3111	26.9838
FBgn0033356	CG8229	2R:4835617-4838609	OK		53.5643	44.7112	23.4122	27.3426
FBgn0013750	Arf51F	2R:11209978-11212399	OK		53.4994	51.6362	45.1282	42.2596
FBgn0037261	CG9775	3R:463731-467317	OK		53.4845	50.6065	31.5589	46.9091
FBgn0038771	CG4390	3R:15882139-15885487	OK		53.4625	75.481	109.561	100.864
FBgn0033480	mRpL42	2R:5954153-5954747	OK		53.39	85.3056	101.326	112.304
FBgn0263916	Ent2	2L:6562317-6564396	OK		53.3825	44.0772	83.1125	55.4528
FBgn0020443	Elf	2L:12434451-12441279	OK		53.3442	59.1912	86.6299	91.339
FBgn0036764	CG5535	3L:17845723-17849894	OK		53.319	60.058	81.972	88.3929
FBgn0250823	gish	3R:12098175-12128443	OK		53.129	46.9115	54.7096	54.4316
FBgn0027280	l(1)G0193	X:7835510-7841039	OK		53.0849	59.6264	22.3269	41.4704
FBgn0050159	CG30159	2R:2880190-2881811	OK		52.9858	50.2835	73.5278	66.1493
FBgn0011570	cpb	2L:1704901-1706962	OK		52.9793	74.4841	76.2706	102.028
FBgn0004648	svr	X:390503-403113	OK		52.9493	46.582	39.7487	40.9194
FBgn0027657	glob1	3R:11722647-11728226	OK		52.9287	77.4546	45.9458	49.4326
FBgn0038256	CG7530	3R:10550481-10557231	OK		52.9097	31.0496	22.2535	9.51266
FBgn0031057	Ubqn	X:19577780-19581273	OK		52.8919	49.8379	54.8704	65.7873
FBgn0038805	TFAM	3R:16401072-16402741	OK		52.8664	60.2165	84.8072	83.9043
FBgn0033124	Tsp42Ec	2R:2893951-2896127	OK		52.8436	41.7963	44.6058	27.1443
FBgn0085354	CG34325	X:16608479-16615440	OK		52.8387	38.2394	37.1055	31.9035
FBgn0039790	CG2246	3R:26418690-26427211	OK		52.6814	62.9234	56.217	54.631
FBgn0013277	Hsp70Ba	3R:8291025-8293500	OK		52.6788	118.376	32.9968	146.542
FBgn0028671	Vha100-1	3R:24956771-24963702	OK		52.6236	33.5477	54.2083	38.5713
FBgn0028411	Nxt1	2R:19698843-19699496	OK		52.5756	129.256	113.34	199.223
FBgn0043070	MESK2	2R:17389601-17404746	OK		52.4974	41.8076	47.0159	44.3605
FBgn0035132	mthl10	3L:332800-342915	OK		52.4794	43.3676	34.4624	30.9531
FBgn0029091	CS-2	3L:21955500-21963064	OK		52.4476	23.7348	4.88542	10.5411
FBgn0261238	Alh	3R:2920317-2949907	OK		52.4404	44.3066	76.7914	40.9344
FBgn0030584	CG14407	X:14731503-14732230	OK		52.4059	76.7756	82.6335	89.5094
FBgn0069242	eca	3R:5510190-5511198	OK		52.3657	71.5823	91.8271	84.9599
FBgn0010504	kermit	2R:4034422-4044126	OK		52.3357	54.4453	89.6876	56.171
FBgn0037834	Art1	3R:6612202-6613946	OK		52.2649	79.5629	87.3519	112.089
FBgn0036746	TORC	3L:17653207-17662334	OK		52.1965	21.8781	29.7933	17.2973
FBgn0261995	CG42813	3R:23053161-23054244	OK		52.1872	98.1846	73.0523	106.823
FBgn0022764	Sin3A	2R:8462744-8480397	OK		52.1798	34.8086	42.8542	36.5922
FBgn0029161	slmo	2L:6046645-6048702	OK		52.0348	61.2806	76.0502	74.1517
FBgn0039266	CG11791	3R:20875513-20878799	OK		52.034	64.9176	55.9532	53.0221
FBgn0013576	mtd	3R:1095837-1176165	OK		51.9929	82.1109	38.4813	85.4708
FBgn0039818	CG11318	3R:26932087-26934910	OK		51.9701	35.23	57.7845	44.8563
FBgn0036980	RhoBTB	3L:20369341-20375498	OK		51.874	36.5627	22.0025	35.2628
FBgn0083983	mRpL34	2R:11986497-11986842	OK		51.8392	114.531	127.421	128.948
FBgn0026319	Traf4	2L:4362548-4380725	OK		51.7598	40.0191	29.5686	37.9129
FBgn0261641	CG42724	3R:2187382-2194010	OK		51.7575	33.1725	36.1811	31.6931
FBgn0015614	CanB2	2R:3673516-3676558	OK		51.7507	53.3808	39.294	56.5982
FBgn0037215	CG12582	3R:22930-30294	OK		51.7123	47.0302	48.4399	44.5294
FBgn0085223	CG34194	2R:13431937-13432550	OK		51.6709	125.576	146.687	166.353
FBgn0050185	CG30185	2R:19431563-19432422	OK		51.6527	90.2017	88.4866	127.719
FBgn0052813	CG32813	X:1274948-1286876	OK		51.6503	44.0316	43.9725	32.0541
FBgn0031213	galectin	2L:71756-76211	OK		51.6035	62.05	53.6701	60.392
FBgn0000611	exd	X:15886500-15890542	OK		51.5896	39.5761	41.4402	42.5292
FBgn0051992	gw	4:669666-681234	OK		51.5349	43.5612	30.6476	44.9249
FBgn0026566	CG1307	3R:2482011-2483208	OK		51.5305	71.8555	77.7143	65.8978
FBgn0036820	CG6852	3L:18862329-18863157	OK		51.3621	48.7607	60.5598	54.3489
FBgn0086361	alph	3R:25417541-25442879	OK		51.3351	52.5962	49.8432	69.7881
FBgn0037094	CG7611	3L:21516285-21521263	OK		51.3293	42.9214	32.5401	42.4022
FBgn0083968	CG34132	2L:7885502-7886109	OK		51.2986	97.3029	146.778	119.707
FBgn0027359	Tim8	X:11262477-11263216	OK		51.288	78.1604	92.2585	112.283
FBgn0016696	Pitslre	3L:20764627-20770031	OK		51.2592	44.8562	25.6493	42.2285
FBgn0037313	CG1161	3R:1180821-1182467	OK		51.2355	50.5592	61.7539	56.1394
FBgn0003345	sd	X:15698404-15721714	OK		51.1902	30.9939	43.92	35.9164
FBgn0001105	Gbeta13F	X:15754147-15760208	OK		51.0238	37.3171	49.6068	48.8419
FBgn0023167	SmD3	2R:8056230-8057508	OK		51.0017	83.3778	68.4854	111.986
FBgn0050410	Rpi	2R:19242705-19243964	OK		50.9482	70.1048	88.69	97.3577
FBgn0085430	CG34401	X:18757982-18778108	OK		50.9346	24.0846	13.1784	12.723
FBgn0030089	AP-1gamma	X:9002723-9011777	OK		50.9057	35.3944	52.0233	39.791
FBgn0039094	CG10184	3R:19428228-19431209	OK		50.8559	54.386	63.034	44.4969
FBgn0015541	sda	3R:22741487-22771031	OK		50.6688	23.5256	54.6315	26.759
FBgn0050035	Tret1-1	2R:7553258-7562287	OK		50.6444	80.03	188.132	101.902
FBgn0039085	CG10170	3R:19358666-19360489	OK		50.6206	61.4296	36.303	64.6603
FBgn0051715	CG31715	2L:10341615-10342523	OK		50.5259	80.2222	86.077	94.0306
FBgn0039260	Smg6	3R:20855144-20859177	OK		50.5162	60.5873	41.6825	60.3281
FBgn0027086	Aats-ile	3L:22281764-22285910	OK		50.4809	42.3214	64.9212	64.449
FBgn0001139	gro	3R:21867431-21875633	OK		50.4318	34.3816	42.5064	33.806
FBgn0013279	Hsp70Bc	3R:8334797-8337183	OK		50.4246	82.5888	28.2286	103.67
FBgn0051354	Hsp70Bbb	3R:8328231-8330822	OK		50.3958	79.8223	27.0033	97.6014
FBgn0035085	CG3770	2R:20832665-20834159	OK		50.3041	54.5102	49.856	37.4072
FBgn0039930	CG11077	4:1049300-1049996	OK		50.2467	88.4947	44.4909	80.6499
FBgn0052068	CG32068	3L:10656475-10657535	OK		50.2413	63.6889	31.2349	61.3993
FBgn0037009	CG5104	3L:20514108-20515535	OK		50.201	65.4377	26.2768	47.0705
FBgn0002183	dre4	3L:1871573-1876312	OK		50.1993	59.5068	66.5339	77.4718
FBgn0036745	CG7484	3L:17647716-17648745	OK		50.1914	82.1079	75.2384	82.3237
FBgn0262739	AGO1	2R:9830891-9845594	OK		50.1904	29.0858	31.483	28.0461
FBgn0005640	Eip63E	3L:3515750-3610521	OK		50.1872	27.411	31.8837	13.8711
FBgn0262127	kibra	3R:10524251-10549978	OK		50.0937	25.4946	47.6642	21.7741
FBgn0029771	CG12730	X:5411293-5412803	OK		50.0929	47.1971	65.3672	46.0135
FBgn0260632	dl	2L:17436829-17450360	OK		50.0232	28.3486	45.7369	26.2667
FBgn0039471	CG6295	3R:22831620-22832777	OK		49.9996	84.733	0.200909	25.5191
FBgn0029830	Grip	X:5860313-5880729	OK		49.9532	36.8269	15.9452	14.8544
FBgn0025879	Timp	3R:6029596-6038726	OK		49.9009	50.0804	41.1848	39.7388
FBgn0259203	CG42307	3L:7322231-7322759	OK		49.8855	60.0606	86.6451	59.868
FBgn0052581	CG32581	X:15690935-15693189	OK		49.8849	34.3562	34.9817	30.5384
FBgn0004629	Cys	3R:10394752-10395363	OK		49.881	80.8967	32.1174	35.3349
FBgn0039555	mRpS22	3R:23742630-23743970	OK		49.8658	62.9864	84.0774	69.1349
FBgn0017578	Max	3L:19255625-19257284	OK		49.8521	52.9546	37.4348	46.7725
FBgn0039492	CG6051	3R:22950480-22976791	OK		49.7916	41.2553	45.8174	42.3157
FBgn0025463	Bap60	X:13051477-13053611	OK		49.6995	53.2612	46.4884	46.0753
FBgn0027594	drpr	3L:1715594-1731107	OK		49.5978	26.9185	48.5145	29.1561
FBgn0036302	sowah	3L:12530612-12565642	OK		49.5567	43.0726	38.8687	43.1809
FBgn0052000	CG32000	4:152845-163749	OK		49.5519	33.1982	32.5204	29.6215
FBgn0036058	CG6707	3L:9887906-9891675	OK		49.5273	67.1118	43.7875	79.0906
FBgn0038552	CG18012	3R:13635122-13636848	OK		49.5019	51.5518	36.5137	43.7514
FBgn0001316	klar	3L:434088-540589	OK		49.4673	40.269	69.4439	47.0306
FBgn0010434	cora	2R:15116569-15131256	OK		49.3755	31.0182	88.3969	48.8149
FBgn0011742	Arp14D	X:16442322-16448001	OK		49.3709	40.4322	66.0964	63.6943
FBgn0010391	Gtp-bp	X:11020909-11023120	OK		49.3704	56.7323	50.6708	53.0028
FBgn0039156	CG6178	3R:19978035-19980618	OK		49.368	45.0922	38.9764	39.8168
FBgn0031249	CG11911	2L:320278-321248	OK		49.3403	14.5943	4.85314	13.8908
FBgn0015805	Rpd3	3L:4626733-4629467	OK		49.3047	42.9482	71.0412	62.4729
FBgn0038347	CG18522	3R:11357858-11363010	OK		49.2781	106.018	58.5828	139.222
FBgn0038326	CG5044	3R:11182966-11184982	OK		49.2686	38.9026	38.2629	37.6925
FBgn0037199	CG11137	3L:22860587-22861343	OK		49.2209	66.7574	42.7173	66.5004
FBgn0000568	Eip75B	3L:17944052-18057796	OK		49.1547	24.1165	33.1535	17.8009
FBgn0004507	GlyP	2L:2130814-2137296	OK		49.1391	54.2557	87.5044	63.4371
FBgn0024947	NTPase	2L:2880703-2885850	OK		49.135	69.5041	137.827	92.4582
FBgn0024352	Hop	2L:295121-297449	OK		49.1112	56.4639	100.538	101.046
FBgn0037391	CG2017	3R:1683798-1688133	OK		49.0872	78.3797	90.4264	100.946
FBgn0024754	Flo-1	2R:11453771-11456907	OK		49.0842	58.1048	35.6787	44.8671
FBgn0261451	trol	X:2364492-2439423	OK		48.9595	30.8435	38.176	43.7919
FBgn0036462	mRpL39	3L:14991080-14992766	OK		48.9111	61.5051	102.209	75.5396
FBgn0086446	l(2)37Ce	2L:19132322-19133097	OK		48.9084	51.682	53.7854	50.8952
FBgn0038195	CG3061	3R:9858088-9860764	OK		48.8136	38.0149	49.1446	44.2638
FBgn0032634	Rpb11	2L:17409697-17410406	OK		48.7701	76.6726	62.5218	89.5278
FBgn0037917	wkd	3R:7407300-7411027	OK		48.7676	42.1307	39.3727	34.0091
FBgn0037580	DppIII	3R:4170123-4173187	OK		48.7654	29.3208	84.455	45.6388
FBgn0037299	CG1115	3R:1051881-1053248	OK		48.7344	56.805	38.8126	53.515
FBgn0038682	CG5835	3R:14974353-14979402	OK		48.6808	42.9998	57.7333	51.8046
FBgn0036288	CG10660	3L:12479765-12483776	OK		48.6779	42.2341	60.527	51.1405
FBgn0015286	Rala	X:3599016-3613665	OK		48.6541	42.0366	79.8152	57.4149
FBgn0041789	Pax	2L:19400780-19426424	OK		48.6102	53.0143	59.5638	81.9175
FBgn0030808	RhoGAP15B	X:16837751-16850028	OK		48.5876	29.2477	51.3681	31.2771
FBgn0034436	CG11961	2R:15245036-15250629	OK		48.4793	53.8322	112.352	52.1289
FBgn0003748	Treh	2R:16961522-16976450	OK		48.3289	36.3793	53.1245	36.9807
FBgn0038922	CG6439	3R:17842112-17845104	OK		48.2636	46.4122	82.5775	60.1688
FBgn0036239	Pop2	3L:11991497-11996015	OK		48.2495	56.7739	58.4309	67.6148
FBgn0035583	CG13704	3L:4898899-4900869	OK		48.2461	98.5388	306.195	196.269
FBgn0032407	Pex19	2L:12093770-12095250	OK		48.2009	58.7048	61.7175	62.1042
FBgn0004179	Csp	3L:22260360-22266845	OK		48.1438	45.3872	58.7084	53.6568
FBgn0026718	fu12	2L:8449690-8463990	OK		48.0912	61.9916	49.8157	52.6614
FBgn0028509	cenG1A	2L:13835566-13898715	OK		48.0854	42.4704	39.6569	34.9426
FBgn0028479	Mtpalpha	2L:9573562-9576768	OK		47.996	55.8453	71.5379	71.143
FBgn0000454	Dip-B	3R:9608011-9611401	OK		47.9912	66.8438	96.0885	109.554
FBgn0032196	CG5708	2L:10224663-10226808	OK		47.9395	42.9497	37.2081	38.638
FBgn0042094	Adk3	3R:6713287-6715310	OK		47.8633	32.2451	71.1683	22.8408
FBgn0032005	Snx6	2L:8218070-8220741	OK		47.8239	51.1798	53.0445	72.0094
FBgn0031474	CG2991	2L:2857158-2868553	OK		47.7537	39.1642	73.2789	44.1786
FBgn0026238	gus	2R:1004494-1015816	OK		47.7516	46.7396	33.5535	40.9168
FBgn0010280	Taf4	3L:16106311-16114751	OK		47.6944	32.295	32.2662	27.3823
FBgn0051523	CG31523	3R:291138-304828	OK		47.6887	43.612	72.2083	54.4427
FBgn0004889	tws	3R:5951850-5965494	OK		47.6629	37.0208	49.0831	46.9823
FBgn0043456	CG4747	2L:10003824-10008889	OK		47.6435	43.7861	68.4109	52.3191
FBgn0029504	CHES-1-like	X:7576370-7603418	OK		47.6294	31.3098	49.842	29.8702
FBgn0034176	ste24a	2R:12887744-12889431	OK		47.628	52.4852	66.4949	56.79
FBgn0039000	CG6954	3R:18492482-18508401	OK		47.5833	28.8208	21.1371	16.7159
FBgn0030719	eIF5	X:15881193-15886023	OK		47.5064	47.7015	40.3933	54.3072
FBgn0030329	prtp	X:11610820-11613927	OK		47.505	56.4442	74.1022	73.9108
FBgn0011747	Ank	4:137014-150380	OK		47.4757	31.9662	30.7968	34.0356
FBgn0019925	Surf4	3R:11169374-11171905	OK		47.4696	52.5217	56.5808	54.7792
FBgn0035181	CG9205	3L:1034696-1036298	OK		47.4329	55.1834	46.2891	64.9905
FBgn0035983	CG4080	3L:9379926-9392327	OK		47.3795	33.2385	34.4714	30.6526
FBgn0041582	tamo	2R:20014160-20021074	OK		47.3753	32.3407	50.6931	30.5152
FBgn0085442	NKAIN	2R:20769074-20776138	OK		47.353	43.9013	45.6053	55.5504
FBgn0041203	LIMK1	X:12478417-12486226	OK		47.3362	32.2086	39.5918	29.2985
FBgn0035987	CG3689	3L:9404137-9406737	OK		47.3344	55.9864	48.3593	46.7859
FBgn0028689	Rpn6	2R:10637670-10640415	OK		47.2394	68.6324	72.5478	104.426
FBgn0040396	CG3939	X:3069151-3070256	OK		47.2185	68.0533	40.5631	53.9332
FBgn0029882	CG3226	X:6547145-6548279	OK		47.1199	69.0928	116.431	98.3792
FBgn0037360	CG2182	3R:1481951-1485631	OK		47.049	47.4397	41.126	45.7994
FBgn0033608	CG13220	2R:7171787-7172603	OK		47.0133	69.2124	93.01	104.263
FBgn0040493	grsm	3R:8775763-8793434	OK		46.9727	65.1519	68.4146	72.0306
FBgn0005649	Rox8	3R:19868777-19873987	OK		46.9181	42.7846	46.4849	43.9994
FBgn0039229	Saf-B	3R:20643185-20648072	OK		46.8785	29.7823	35.6554	31.6079
FBgn0022984	qkr58E-3	2R:18296796-18299049	OK		46.8172	36.4	28.4991	32.7822
FBgn0030341	p24-1	X:11745363-11746548	OK		46.7959	59.5555	48.145	61.3418
FBgn0034368	CG5482	2R:14517419-14519403	OK		46.7649	54.9845	48.4139	63.3868
FBgn0046114	Gclm	3R:18511021-18512249	OK		46.7104	73.3401	56.8811	82.8688
FBgn0034057	CG8314	2R:11877187-11878787	OK		46.704	50.4719	50.5723	41.5912
FBgn0000635	Fas2	X:4028404-4100123	OK		46.6417	39.5314	59.098	39.1573
FBgn0052369	CG32369	3L:7770317-7802925	OK		46.6152	36.927	50.3735	38.4341
FBgn0052103	CG32103	3L:12395394-12407942	OK		46.5973	39.6131	53.417	41.9661
FBgn0035830	CG8209	3L:7969505-7970949	OK		46.5781	67.3539	41.8192	96.3481
FBgn0031590	CG3702	2L:4224649-4227097	OK		46.5285	55.5704	59.5146	66.7303
FBgn0264607	CaMKII	4:1055913-1074329	OK		46.4445	41.6471	33.2497	42.2763
FBgn0036538	CG15715	3L:15828854-15830582	OK		46.3781	51.3416	48.1745	65.3036
FBgn0037756	CG8507	3R:5617191-5618840	OK		46.37	47.0838	38.6362	50.8956
FBgn0261794	kcc	2R:19795650-19812619	OK		46.3277	31.6484	53.0091	36.3987
FBgn0031260	Spp	2L:542785-544653	OK		46.3071	50.7966	70.1102	65.0067
FBgn0086532	Spt-I	2R:9056004-9058249	OK		46.2764	54.7777	68.3848	70.7235
FBgn0014133	bif	X:11573027-11588774	OK		46.2207	41.4425	37.8231	45.3182
FBgn0004654	Pgd	X:2039168-2042599	OK		46.1702	65.4879	75.8766	91.2508
FBgn0015527	pen	X:21217529-21220866	OK		46.1471	56.367	65.8564	70.8485
FBgn0262617	CG43143	3R:6090027-6133204	OK		46.1449	28.0278	43.9023	22.2046
FBgn0038828	CG17270	3R:16642166-16644646	OK		46.1347	29.6628	22.7877	20.8872
FBgn0030893	RhoGAP16F	X:17987193-17991446	OK		46.1317	36.682	35.2136	32.6519
FBgn0011586	e(r)	X:8798176-8800281	OK		46.0947	50.4715	42.7333	56.1389
FBgn0034051	Mlf	2R:11823397-11827578	OK		46.0448	44.0374	33.5252	43.5249
FBgn0030432	CG4404	X:12797777-12800068	OK		46.0327	41.6345	34.1336	31.2143
FBgn0032884	Pomp	2L:20787648-20789100	OK		46.0176	86.2235	90.0394	132.138
FBgn0042693	PP2A-B'	3R:13993450-14005771	OK		46.0166	45.6243	33.7641	35.623
FBgn0035592	CG10674	3L:5128847-5129392	OK		45.9623	52.4811	76.6362	66.6959
FBgn0010417	Taf6	3L:19592187-19594482	OK		45.9565	29.6158	24.8926	22.0938
FBgn0264693	ens	3L:4123137-4134550	OK		45.9149	33.2966	52.2845	41.0652
FBgn0010704	l(2)s5379	2L:2226522-2231099	OK		45.9016	27.5044	44.9271	30.0179
FBgn0259984	kuz	2L:13550140-13638238	OK		45.8826	31.7134	33.7028	36.46
FBgn0035589	CHMP2B	3L:5132718-5133573	OK		45.8682	58.1363	45.0251	66.9619
FBgn0035909	ergic53	3L:8528076-8531113	OK		45.8159	50.8291	56.3625	57.2206
FBgn0019890	Smg5	2L:13899352-13904659	OK		45.7531	43.0648	36.6567	48.7788
FBgn0028684	Tbp-1	3R:19578599-19580345	OK		45.7456	75.1671	75.0577	109.114
FBgn0028894	CG5869	2L:16301655-16302952	OK		45.7453	54.0832	54.8072	58.1943
FBgn0000289	cg	2R:10061174-10070345	OK		45.7429	31.9795	42.1989	29.7233
FBgn0042177	CG32164	3L:16596152-16601246	OK		45.6875	32.9695	53.0498	45.1143
FBgn0015949	hrg	2R:15551423-15557356	OK		45.6753	34.9536	36.1168	36.1571
FBgn0030347	CG15739	X:11767351-11769379	OK		45.6749	45.9411	48.3997	42.3008
FBgn0039135	CG13603	3R:19810934-19812291	OK		45.6489	55.789	23.2286	33.7674
FBgn0011274	Dif	2L:17413247-17439923	OK		45.6419	31.7044	37.822	21.989
FBgn0034066	CG8397	2R:11903546-11904659	OK		45.6415	69.5762	61.7656	75.6291
FBgn0086901	cv-c	3R:10217401-10307410	OK		45.5594	35.822	48.1868	35.3269
FBgn0030873	CG15814	X:17742142-17744396	OK		45.5526	44.9436	47.856	48.9922
FBgn0003938	snRNA:U5:63BC	3L:3090800-3090923	OK		45.5319	55.186	48.4022	0
FBgn0033483	egr	2R:5965869-5971715	OK		45.5295	67.1966	31.2937	55.5489
FBgn0036505	CG7945	3L:15514810-15517237	OK		45.5243	46.9065	40.0148	50.4601
FBgn0040899	CG17776	X:2078972-2079291	OK		45.5178	74.4152	88.6019	92.4137
FBgn0261722	fwe	3L:15803217-15809510	OK		45.5125	49.4414	65.0915	59.2439
FBgn0010747	Srp54k	3L:5145777-5147877	OK		45.3643	43.0411	50.2851	48.5885
FBgn0003885	alphaTub84D	3R:3356477-3358454	OK		45.322	77.8965	103.603	108.201
FBgn0020270	mre11	2L:11282093-11284350	OK		45.2782	93.9503	19.4788	90.506
FBgn0010395	betaInt-nu	2L:21053032-21058044	OK		45.2772	49.5027	32.5826	53.7006
FBgn0005322	nmd	2L:10302591-10303945	OK		45.2496	57.6098	51.3967	64.9932
FBgn0026179	siz	3L:21027634-21068544	OK		45.2365	27.6635	35.0605	26.3514
FBgn0036211	CG5946	3L:11810082-11815375	OK		45.1945	44.4923	69.9146	44.1836
FBgn0262125	sec23	3R:1474786-1478351	OK		45.1852	48.9748	58.1669	66.9267
FBgn0033226	CG1882	2R:3700010-3702250	OK		45.1837	93.8538	56.6771	101.833
FBgn0259174	Nedd4	3L:17523180-17539760	OK		45.181	42.4413	70.5299	52.2366
FBgn0026316	UbcD10	2R:13675911-13676914	OK		45.1762	53.0147	43.2906	70.496
FBgn0033741	CG8545	2R:8356144-8359227	OK		45.131	45.1235	64.5051	58.472
FBgn0037536	CG2698	3R:3827283-3831755	OK		45.0934	33.2895	15.4417	23.2516
FBgn0036134	fd68A	3L:11107268-11113875	OK		45.0859	28.5911	45.2127	23.41
FBgn0036993	CG5910	3L:20435518-20443680	OK		45.0662	45.6481	79.1961	35.9917
FBgn0033428	Updo	2R:5472171-5473623	OK		45.0577	67.0551	67.588	89.9884
FBgn0260659	CG42542	3R:11022331-11028796	OK		45.042	61.4602	65.5759	54.4311
FBgn0036945	CG6981	3L:20181621-20182879	OK		45.0096	54.4197	281.32	143.921
FBgn0033431	CG1827	2R:5476610-5477948	OK		44.9979	44.4832	32.6931	36.6801
FBgn0033205	CG2064	2R:3553337-3554848	OK		44.9979	57.2878	74.9544	96.7724
FBgn0039507	mrt	3R:23102970-23108952	OK		44.9976	42.7942	59.5831	38.4011
FBgn0025571	SF1	3R:13366142-13370870	OK		44.909	37.2166	29.5863	30.9979
FBgn0050115	GEFmeso	2R:14441623-14499260	OK		44.8829	19.3595	35.2946	18.0458
FBgn0016031	lama	3L:5336718-5349023	OK		44.8487	66.5903	49.2165	75.2569
FBgn0033551	CG7222	2R:6701053-6703286	OK		44.8387	37.871	32.3327	38.8439
FBgn0037999	CG4860	3R:8045602-8047185	OK		44.819	43.2332	44.1238	37.8316
FBgn0037442	CG10277	3R:2208632-2214026	OK		44.7411	36.8348	27.9221	27.1085
FBgn0034646	Rae1	2R:17546260-17547508	OK		44.6587	49.8746	49.8397	65.7055
FBgn0024291	Sir2	2L:13165550-13169551	OK		44.6452	34.3162	36.5306	30.0049
FBgn0042086	Tsp42Eb	2R:2886357-2887353	OK		44.6157	46.5833	89.2241	82.4173
FBgn0261985	Ptpmeg	3L:328096-356050	OK		44.5762	29.2617	30.113	26.0771
FBgn0263198	Acn	2L:19045360-19048633	OK		44.5373	36.0545	35.3532	33.6472
FBgn0011763	Dp	2R:9109937-9115707	OK		44.531	35.2547	52.4152	40.5571
FBgn0020306	dom	2R:17210948-17229352	OK		44.5229	30.9734	30.2066	34.5265
FBgn0260936	scny	3L:5762222-5769371	OK		44.4781	35.7432	32.498	33.4141
FBgn0030850	CG8408	X:17517246-17521929	OK		44.4437	37.4175	30.9934	31.9154
FBgn0032000	CG8372	2L:8212038-8212902	OK		44.4383	59.5637	37.67	60.0731
FBgn0020309	crol	2L:11794326-11809433	OK		44.1668	31.5526	35.4342	34.3386
FBgn0033301	CG12780	2R:4439363-4439758	OK		44.1556	32.8828	11.3047	17.3997
FBgn0034879	Rrp4	2R:19442540-19443724	OK		44.1463	68.9262	75.8959	93.5769
FBgn0025724	beta'Cop	2L:13378896-13382382	OK		44.1165	44.1375	55.5106	62.8102
FBgn0033751	CG8818	2R:8404759-8406423	OK		44.0992	45.6546	50.912	48.1416
FBgn0032940	Mio	2L:21286077-21310032	OK		44.0928	39.9848	45.2724	35.3951
FBgn0038897	CG5849	3R:17565826-17570153	OK		44.0423	45.2881	66.3667	46.2407
FBgn0052177	Ndfip	3L:17640541-17647380	OK		44.0195	38.0913	43.3445	38.1828
FBgn0051710	CG31710	2L:9702963-9705944	OK		43.985	43.1466	40.0302	35.097
FBgn0015513	mbc	3R:19607487-19627356	OK		43.948	17.019	18.3607	14.761
FBgn0008635	betaCop	X:18275579-18279228	OK		43.9294	43.8859	69.0033	61.478
FBgn0262519	Mi-2	3L:19875150-19903315	OK		43.8812	37.1502	47.9468	53.9152
FBgn0051232	koko	3R:14222716-14230448	OK		43.8404	54.2042	43.1118	51.0566
FBgn0033188	CG1600	2R:3413622-3420487	OK		43.8119	26.9226	29.3148	14.7216
FBgn0027532	CG7139	3L:22060343-22064948	OK		43.8097	34.3548	18.4175	23.743
FBgn0063485	Lasp	3L:16669505-16704777	OK		43.7725	32.3946	39.9712	34.3516
FBgn0015622	Cnx99A	3R:25140964-25145366	OK		43.6942	46.1091	94.9319	74.1538
FBgn0037624	CG8223	3R:4573527-4581638	OK		43.6929	48.8827	47.8528	48.5072
FBgn0052264	CG32264	3L:3714825-3806459	OK		43.6628	26.4655	11.306	11.1336
FBgn0035099	CG6845	3L:146432-149056	OK		43.5738	33.2115	14.4094	25.1846
FBgn0015299	Ssb-c31a	2L:8211346-8211938	OK		43.4697	113.325	85.2228	106.31
FBgn0052066	CG32066	3L:10633385-10654113	OK		43.3967	33.0805	56.9547	41.0244
FBgn0027088	Aats-gly	3L:15088241-15090786	OK		43.3849	63.4125	77.3362	102.572
FBgn0039637	CG11880	3R:24949103-24953972	OK		43.329	46.0789	42.5622	61.7592
FBgn0027095	Manf	3R:12175125-12176523	OK		43.3122	53.3076	118.384	96.5165
FBgn0035877	CG7083	3L:8333884-8335976	OK		43.1587	42.1805	17.268	31.2435
FBgn0025839	CG3621	X:2066560-2067170	OK		43.1451	82.6807	85.709	78.857
FBgn0004228	mex1	3L:15510523-15512692	OK		43.1329	44.8543	107.652	49.8144
FBgn0029833	CG5941	X:5931908-5933611	OK		43.0636	54.8681	59.3459	68.4983
FBgn0036534	Dcp2	3L:15811833-15819523	OK		43.0524	28.9554	30.1527	21.8071
FBgn0031037	CG14207	X:19499190-19505306	OK		43.0392	46.3632	81.0363	57.38
FBgn0086708	stv	3L:13470640-13476615	OK		43.0112	37.5619	41.2961	35.9752
FBgn0031776	CG13993	2L:6069078-6069838	OK		42.9941	72.5993	96.0306	111.847
FBgn0003321	sbr	X:10726784-10741125	OK		42.9863	35.4848	21.3835	31.8722
FBgn0011236	ken	2R:19757795-19764965	OK		42.9521	36.6581	47.908	34.3819
FBgn0035977	PGRP-LF	3L:9342708-9344589	OK		42.9414	35.8529	27.7001	37.8892
FBgn0017550	Rga	3R:1433064-1438834	OK		42.9157	37.2293	37.0684	39.4934
FBgn0039714	CG7816	3R:25689422-25694618	OK		42.867	49.1859	22.4116	58.6292
FBgn0031992	CG8498	2L:8161793-8162389	OK		42.7175	80.3766	69.6461	125.522
FBgn0000566	Eip55E	2R:14515398-14516784	OK		42.7008	80.7098	69.4823	87.0082
FBgn0030838	CG5445	X:17196508-17199511	OK		42.6559	44.8113	31.247	36.9254
FBgn0043012	AP-2sigma	3R:17094930-17095799	OK		42.6345	49.3724	54.4157	58.1237
FBgn0011642	Zyx	4:1077990-1084936	OK		42.5944	31.6466	23.2414	26.6606
FBgn0031356	CG17660	2L:1707131-1710421	OK		42.5919	58.4623	42.44	57.2767
FBgn0022344	CG10340	3R:12439119-12440113	OK		42.5507	48.0078	66.9055	56.4982
FBgn0032694	MESR3	2L:18617256-18661776	OK		42.5175	30.68	42.0331	35.8047
FBgn0033062	Ars2	2R:1968332-1973128	OK		42.4947	34.1804	41.7046	39.1247
FBgn0029854	CG3566	X:6169004-6170745	OK		42.4936	69.3421	76.9925	86.4886
FBgn0026315	Ugt35a	3R:6996538-6998386	OK		42.4827	54.3572	66.5462	38.2575
FBgn0032979	CG1832	2L:22165719-22169143	OK		42.4388	32.9605	28.6596	31.4791
FBgn0037655	CG11984	3R:4836003-4840631	OK		42.4215	31.5442	30.8674	34.5634
FBgn0015296	Shc	3L:9420109-9421771	OK		42.3726	41.7704	51.2126	39.8476
FBgn0036774	mRpS26	3L:18099678-18100599	OK		42.3107	43.6954	57.2184	47.3092
FBgn0010387	Dbi	3L:7124962-7126563	OK		42.2824	56.8234	41.5393	56.1986
FBgn0262579	Ect4	3L:8056973-8101936	OK		42.273	22.5228	26.236	22.2943
FBgn0086910	l(3)neo38	3R:7590759-7604886	OK		42.2281	31.2547	48.087	30.1244
FBgn0031030	Tao	X:19464417-19473841	OK		42.199	29.5151	37.1723	34.0263
FBgn0033942	Cpr51A	2R:10400046-10402713	OK		42.1915	20.087	45.3883	10.1259
FBgn0025615	Torsin	X:4542624-4543865	OK		42.19	66.3801	68.3501	66.5307
FBgn0039219	CG13630	3R:20543656-20545084	OK		42.1797	75.2979	66.0006	101.226
FBgn0002736	mago	2R:17016083-17017245	OK		42.1692	53.8756	67.1652	69.2061
FBgn0010772	Xe7	3R:1490860-1495051	OK		42.1551	36.8707	27.8506	26.1707
FBgn0016126	CaMKI	4:466129-474573	OK		42.09	36.1961	24.481	32.9098
FBgn0004462	Pk17E	X:18682498-18700090	OK		42.0712	32.0641	23.4587	26.5972
FBgn0034089	CG8446	2R:12083890-12086883	OK		42.051	64.5597	66.5476	68.2053
FBgn0038924	CG6028	3R:17849980-17851226	OK		42.0475	54.2335	59.799	44.2984
FBgn0029941	CG1677	X:7175121-7299793	OK		42.0219	38.9547	40.5172	40.9056
FBgn0035981	CG4452	3L:9360476-9363400	OK		42.0206	42.6502	32.0229	30.8815
FBgn0033476	oys	2R:5923267-5936123	OK		41.9843	41.7073	52.8528	55.0173
FBgn0034970	yki	2R:19953497-19956008	OK		41.9247	38.1508	34.2131	29.6301
FBgn0027552	CG10863	3L:3941007-3942465	OK		41.91	35.3918	35.2351	23.2909
FBgn0035400	CG11537	3L:3128033-3143457	OK		41.8257	40.7554	52.2032	51.2212
FBgn0011770	Gip	X:10222909-10223882	OK		41.7836	52.3465	38.681	34.4675
FBgn0011710	41883	X:21229302-21232715	OK		41.7808	45.2122	37.8872	46.5771
FBgn0051694	CG31694	2L:2868626-2874518	OK		41.7646	89.4011	72.8475	171.389
FBgn0005648	Pabp2	2R:4018937-4021879	OK		41.736	36.5107	37.0635	43.7931
FBgn0019947	Psn	3L:20425567-20428256	OK		41.7342	47.1927	44.6509	46.7199
FBgn0023407	B4	2L:13500623-13549328	OK		41.7146	37.4682	47.432	48.2684
FBgn0031048	CG12237	X:19535222-19536899	OK		41.7095	56.203	40.7296	50.6573
FBgn0030183	CG15309	X:10099324-10106407	OK		41.668	30.346	14.2432	13.203
FBgn0004603	Src42A	2R:1868784-1900039	OK		41.6439	31.1093	38.1427	40.3047
FBgn0029975	CG1444	X:7802910-7805918	OK		41.6153	53.8041	55.4771	51.6581
FBgn0010303	hep	X:12973239-12984466	OK		41.6126	29.7854	33.0425	21.9882
FBgn0261396	Rpn3	2L:19051829-19053681	OK		41.6107	70.29	71.0572	97.5861
FBgn0013263	Trl	3L:14741028-14754149	OK		41.5914	26.477	28.8409	26.0237
FBgn0036752	Adgf-A	3L:17744830-17757258	OK		41.5749	63.4887	46.3352	86.5645
FBgn0032053	mRpL51	2L:8516752-8517380	OK		41.5404	57.9406	87.984	87.0217
FBgn0037074	CG7324	3L:21330780-21336816	OK		41.5359	30.8418	21.4419	29.9593
FBgn0260767	CG42565	2R:18547987-18548894	OK		41.5207	142.034	146.035	302.031
FBgn0004855	RpII15	3R:10134796-10135566	OK		41.5171	53.1601	61.8948	60.2205
FBgn0010222	Nmdmc	3R:4868225-4876271	OK		41.5086	36.9085	65.6042	43.5696
FBgn0027492	wdb	3R:23387396-23407963	OK		41.4986	24.0458	23.4337	24.4235
FBgn0025800	Smox	X:8032423-8036301	OK		41.4681	30.107	21.9917	27.3366
FBgn0033127	Tsp42Ef	2R:2912516-2915587	OK		41.4489	70.7113	102.957	117.121
FBgn0031516	CG9663	2L:3294925-3303129	OK		41.3707	43.2272	57.694	61.6791
FBgn0038745	CG4538	3R:15724547-15729411	OK		41.3009	29.7837	30.3207	31.7325
FBgn0038473	ns1	3R:12896244-12898509	OK		41.2478	51.0518	34.0394	61.2858
FBgn0000079	Amy-p	2R:13006210-13007808	OK		41.1785	28.2424	14.5846	29.3753
FBgn0038585	CG7993	3R:14049448-14050664	OK		41.1517	63.4678	51.3982	71.0914
FBgn0032229	CG5045	2L:10356794-10358078	OK		41.0519	44.7633	55.987	49.8963
FBgn0033351	CG8235	2R:4814518-4815610	OK		41.0425	55.2089	71.1265	65.4032
FBgn0015737	Hmu	3R:23114492-23117312	OK		41.0248	50.0716	60.3772	78.2016
FBgn0029155	Men-b	3R:22977362-22983325	OK		40.9544	35.5504	52.8306	59.1969
FBgn0013771	Cyp6a9	2R:10766860-10768877	OK		40.8807	52.5293	2.84408	27.9152
FBgn0033081	geminin	2R:2542967-2543955	OK		40.8715	47.9748	50.1828	50.5028
FBgn0016926	Pino	2L:1114653-1128953	OK		40.8285	34.8102	41.2063	35.3032
FBgn0052038	CG32038	3L:9444975-9445890	OK		40.8216	49.6586	39.512	57.4988
FBgn0032216	CG5384	2L:10312264-10314396	OK		40.8147	52.4483	67.323	78.623
FBgn0024236	foi	3L:8518343-8527084	OK		40.7755	38.8642	49.2013	51.4316
FBgn0034180	Ehbp1	2R:12895410-12903391	OK		40.7675	27.1238	30.7998	26.655
FBgn0037912	sea	3R:7385611-7389011	OK		40.7577	45.3199	60.7664	44.6167
FBgn0011764	Dsp1	X:16227644-16234657	OK		40.6299	33.9012	36.6238	40.115
FBgn0050345	CG30345	2R:5036189-5039397	OK		40.6063	32.077	23.5602	15.1081
FBgn0010422	TfIIS	2L:15058918-15060757	OK		40.5713	44.4427	46.3615	54.2732
FBgn0000575	emc	3L:749399-753492	OK		40.447	39.8846	41.3588	34.3838
FBgn0016797	fz2	3L:19134074-19228473	OK		40.4449	18.0467	30.8557	13.9263
FBgn0038453	CG10326	3R:12469326-12470893	OK		40.4376	44.3926	31.5888	44.1561
FBgn0262735	Imp	X:10681901-10716815	OK		40.415	20.736	37.8475	26.9454
FBgn0035024	CG11414	2R:20449131-20452581	OK		40.3964	29.2245	30.53	28.0452
FBgn0038020	GstD9	3R:8191901-8193286	OK		40.3917	81.3395	126.736	118.825
FBgn0024555	flfl	3R:9509679-9519629	OK		40.3831	24.2493	29.6128	23.024
FBgn0028992	sds22	3R:13217387-13218742	OK		40.3409	44.7183	59.7945	57.046
FBgn0038678	mRpL55	3R:14920117-14920624	OK		40.3181	50.0334	73.4541	53.0751
FBgn0025865	Cortactin	3R:16887401-16890193	OK		40.3177	45.8061	58.8507	62.0564
FBgn0003933	snRNA:U5:14B	X:16148040-16148150	OK		40.3162	16.57	14.5979	0
FBgn0010246	Myo61F	3L:1318479-1329617	OK		40.3056	33.0783	86.9637	52.3972
FBgn0022224	ubl	2R:2697515-2698019	OK		40.3	68.0459	52.6628	75.3952
FBgn0030480	Tim9a	X:13279242-13279926	OK		40.2883	60.1484	79.4769	84.1201
FBgn0259923	41886	X:16578243-16589206	OK		40.2276	25.7643	35.8848	18.6596
FBgn0034181	CG8963	2R:12903850-12907057	OK		40.214	36.5751	37.9484	39.5234
FBgn0034915	eIF6	2R:19736768-19737822	OK		40.2118	153.97	37.6684	211.461
FBgn0031359	CG18317	2L:1716243-1724388	OK		40.1358	29.3032	38.9111	25.0341
FBgn0033413	prel	2R:5311591-5313612	OK		40.1345	33.3034	23.1432	23.9215
FBgn0031663	CG8891	2L:4978483-4979379	OK		40.0674	60.4897	93.9374	94.6566
FBgn0028690	Rpn5	3R:1615210-1617291	OK		40.0472	59.0532	68.4842	98.696
FBgn0262114	RanBPM	2R:6317216-6324086	OK		39.9893	35.1573	25.3145	34.7652
FBgn0037549	CG7878	3R:3948420-3950995	OK		39.9216	37.7524	51.5069	56.9047
FBgn0039924	CG17471	4:1213041-1217466	OK		39.9108	48.0403	28.7447	47.5033
FBgn0051673	CG31673	2L:20829607-20831063	OK		39.871	47.8888	55.5033	57.2436
FBgn0040319	Gclc	X:7996612-8010177	OK		39.839	53.7532	42.0649	59.2453
FBgn0037537	CG2767	3R:3831645-3833841	OK		39.8354	58.5882	37.2739	65.642
FBgn0038925	Cchl	3R:17851696-17853198	OK		39.7404	46.8647	82.4439	55.9931
FBgn0083120	Uhg8	3L:20446392-20447831	OK		39.7206	37.7971	35.3947	36.3156
FBgn0033453	CG1667	2R:5730191-5733017	OK		39.7077	64.2623	36.6823	43.8463
FBgn0050460	CG30460	2R:12953475-12974747	OK		39.6835	36.1964	31.8071	27.8464
FBgn0036199	Bmcp	3L:11714033-11721218	OK		39.6512	20.5383	20.1907	16.2359
FBgn0036277	CG10418	3L:12329775-12330336	OK		39.6512	58.4627	52.621	61.9986
FBgn0053926	CG33926	3L:9436363-9439488	OK		39.6429	56.7879	31.9502	46.0546
FBgn0033669	PI31	2R:7854847-7857591	OK		39.636	53.0551	40.1947	63.5507
FBgn0014879	Set	3R:11089256-11090975	OK		39.6345	41.0495	82.5444	62.4089
FBgn0050497	CG30497	2R:3624523-3670142	OK		39.6165	25.0886	47.6798	26.5388
FBgn0085188	CG34159	2L:10202519-10204320	OK		39.6093	36.7184	29.3235	36.799
FBgn0013469	klu	3L:10974270-11001933	OK		39.5851	33.9317	17.2916	19.0051
FBgn0011591	fng	3L:20918990-20942612	OK		39.5831	22.782	33.9129	25.4054
FBgn0029969	CG10932	X:7781299-7782785	OK		39.5631	36.9613	55.7726	41.3693
FBgn0041191	Rheb	3R:1394617-1396213	OK		39.4714	51.2036	25.2366	43.679
FBgn0000413	da	2L:10388104-10393228	OK		39.4281	31.6364	29.1887	29.8775
FBgn0037603	CG11753	3R:4478737-4479569	OK		39.4109	44.2117	23.2086	36.29
FBgn0033391	CG8026	2R:5074174-5079600	OK		39.3626	34.4011	60.7412	36.6249
FBgn0029801	CG15771	X:5649670-5653784	OK		39.359	36.3876	50.3046	31.287
FBgn0015338	CG5861	2L:16305785-16307275	OK		39.3357	49.1398	62.6647	55.7915
FBgn0031633	CG2976	2L:4829380-4830686	OK		39.3347	57.5245	55.4641	79.981
FBgn0003371	sgg	X:2527984-2571879	OK		39.3131	32.0418	50.5011	37.1025
FBgn0015806	S6k	3L:5790648-5804031	OK		39.2935	33.5946	30.9058	36.2916
FBgn0034876	wmd	2R:19432341-19435603	OK		39.2302	43.5826	33.7034	40.0072
FBgn0031376	Der-1	2L:1974125-1975413	OK		39.1908	50.2038	48.0964	62.2054
FBgn0010339	128up	2R:7924810-7926356	OK		39.1832	50.0023	68.9243	69.461
FBgn0033639	CG9003	2R:7528981-7539127	OK		39.1609	30.8005	22.402	20.4027
FBgn0085423	CG34394	2L:3358639-3373372	OK		39.1433	10.0956	37.2	13.3653
FBgn0039600	CG1646	3R:24637825-24643076	OK		39.1158	38.0954	28.3374	34.414
FBgn0037108	CG11306	3L:21618994-21621671	OK		39.0716	45.7377	48.0439	48.1466
FBgn0036024	CG18180	3L:9634112-9635013	OK		38.9553	10.5256	1.51658	7.45306
FBgn0035195	Sac1	3L:1247816-1250451	OK		38.9383	37.6156	44.8228	35.5839
FBgn0010333	Rac1	3L:1300878-1302683	OK		38.8839	44.3282	48.7069	54.4941
FBgn0025725	alphaCop	3L:1641065-1645199	OK		38.8319	35.7357	41.6731	53.7325
FBgn0036135	mRpL2	3L:11113946-11115141	OK		38.7714	51.6579	77.0553	69.524
FBgn0034390	CG15093	2R:14663173-14664481	OK		38.7403	51.6461	10.6528	13.0531
FBgn0028695	Rpn1	3L:19908150-19911260	OK		38.7229	58.7491	68.5109	91.5662
FBgn0030276	Dlic	X:11048433-11057245	OK		38.71	35.3381	42.5776	48.7523
FBgn0000239	bur	2L:21174382-21179697	OK		38.6747	31.075	37.6292	39.6221
FBgn0037262	MED31	3R:467695-469014	OK		38.6363	50.2088	23.8831	37.7728
FBgn0035631	Txl	3L:5758945-5760184	OK		38.6121	62.8878	56.3176	88.0958
FBgn0051352	Unc-115a	3R:5520443-5531165	OK		38.5774	51.5306	69.6027	56.209
FBgn0037248	Spargel	3R:248204-255051	OK		38.5684	29.5084	19.5043	30.8345
FBgn0262886	CR43241	2L:22131220-22132435	OK		38.4679	43.2029	21.4337	31.6864
FBgn0037182	ArfGAP3	3L:22707412-22710677	OK		38.4473	33.3355	39.3355	37.5277
FBgn0259735	CG42389	2L:16545032-16662012	OK		38.3915	19.3226	18.0496	15.6
FBgn0030960	CG7053	X:18685700-18687550	OK		38.3857	29.2947	24.6231	19.0343
FBgn0044826	Pak3	3R:12270728-12279550	OK		38.3675	23.7643	43.1127	27.4651
FBgn0260866	dnr1	2R:18450656-18480473	OK		38.3599	29.2903	38.1228	23.9507
FBgn0032955	CG2201	2L:21614231-21623627	OK		38.3401	25.251	33.6814	24.5981
FBgn0002525	Lam	2L:5542543-5546642	OK		38.3342	41.1548	49.1953	61.2756
FBgn0053129	CG33129	2L:10964902-10970275	OK		38.3247	54.54	79.2185	80.3135
FBgn0259722	CG42376	X:148908-149450	OK		38.2864	54.1403	49.0367	68.7285
FBgn0032336	Ast-C	2L:11076164-11081402	OK		38.2377	175.732	26.3313	105.171
FBgn0086899	tlk	X:3614039-3683803	OK		38.2356	18.4115	37.068	23.0341
FBgn0038197	foxo	3R:9882689-9913700	OK		38.2016	33.7775	25.0785	19.8304
FBgn0027596	CG10249	2R:10788979-10815930	OK		38.1757	20.7944	37.8573	13.8806
FBgn0050160	CG30160	2R:2892661-2893641	OK		38.1722	42.4869	73.7915	70.9982
FBgn0263395	hppy	2R:15066258-15114705	OK		38.1543	31.1301	25.9044	21.9914
FBgn0086365	Orct2	3R:20098752-20101013	OK		38.1454	40.7156	22.6357	44.0944
FBgn0028582	lqf	3L:7521879-7533112	OK		38.0525	30.1514	56.4158	39.4015
FBgn0040383	CG5254	X:650220-652752	OK		37.9715	34.1522	8.70182	5.92123
FBgn0020620	RN-tre	2R:9872319-9878215	OK		37.9623	24.9548	30.7747	26.6142
FBgn0052428	CG32428	3L:20462773-20466823	OK		37.9465	34.3612	46.4641	41.4541
FBgn0036059	nudE	3L:9892340-9896065	OK		37.9153	34.087	19.0186	31.6267
FBgn0030734	CG9911	X:16187885-16191751	OK		37.8924	46.9419	38.8433	44.7867
FBgn0261570	CG42684	X:17604177-17645718	OK		37.8915	26.5419	30.8829	23.7521
FBgn0003714	tko	X:2336345-2338009	OK		37.8745	56.2782	72.1442	77.5875
FBgn0033179	p47	2R:3352522-3354236	OK		37.8726	54.6157	71.1758	73.9087
FBgn0011305	Rsf1	2L:10261794-10263554	OK		37.8535	48.619	20.6734	52.1652
FBgn0034583	CG10527	2R:16957872-16960290	OK		37.8278	59.3851	58.0094	66.7108
FBgn0026259	eIF5B	3L:3428657-3460977	OK		37.8196	35.1465	58.5327	43.1752
FBgn0032455	CG5792	2L:12713275-12721843	OK		37.813	27.8909	23.4292	19.8182
FBgn0015776	nrv1	2L:6778554-6786861	OK		37.7705	42.9658	57.1098	47.7372
FBgn0028693	Rpn12	3L:16576127-16577122	OK		37.6855	70.5115	56.708	91.0028
FBgn0024361	Tsp2A	X:1240585-1242176	OK		37.6671	50.5896	262.859	132.086
FBgn0027885	Aac11	2L:17474911-17477888	OK		37.6299	27.3293	28.3184	40.8585
FBgn0036580	PDCD-5	3L:16224180-16225138	OK		37.6107	61.1315	56.7635	90.4706
FBgn0031736	CG11030	2L:5724655-5762420	OK		37.5858	30.6191	44.8345	33.553
FBgn0033844	bbc	2R:9374138-9382367	OK		37.5665	38.3925	50.0447	56.9889
FBgn0052069	CG32069	3L:11055230-11055714	OK		37.5319	50.0083	52.3994	56.1381
FBgn0021825	Dmn	2R:4779344-4780844	OK		37.5028	45.9487	51.8106	73.181
FBgn0033528	trsn	2R:6366515-6367612	OK		37.5022	54.3472	47.378	58.2841
FBgn0263112	Mitf	4:1219483-1228244	OK		37.4235	32.2606	18.1849	26.4992
FBgn0027567	CG8108	3L:9857738-9863774	OK		37.3485	32.6598	53.4106	42.3311
FBgn0033905	CG18324	2R:10056360-10057738	OK		37.2999	55.7001	50.0336	74.2552
FBgn0051729	CG31729	2L:13290005-13301668	OK		37.2874	28.6863	34.1693	35.6988
FBgn0011708	Syx5	2L:16307358-16309273	OK		37.282	38.6569	34.4641	36.967
FBgn0035272	mRpL46	3L:1777438-1778347	OK		37.202	35.0277	62.0115	46.7898
FBgn0037573	eIF4AIII	3R:4138935-4140589	OK		37.1568	43.6521	46.4769	56.7271
FBgn0014037	Su(Tpl)	3L:19882219-19902510	OK		37.1034	25.9472	26.528	29.4891
FBgn0033918	CG8531	2R:10143965-10146292	OK		37.0849	40.2248	68.8742	64.0475
FBgn0031912	CG5261	2L:7426865-7430329	OK		37.0675	34.1165	56.1866	42.222
FBgn0003997	W	3L:18160841-18178741	OK		37.0289	34.1457	27.7936	34.6551
FBgn0035001	slik	2R:20279751-20290203	OK		37.0097	25.3094	29.2754	24.4604
FBgn0001404	egh	X:2482533-2492638	OK		37.0047	26.7357	26.2533	27.1751
FBgn0261854	aPKC	2R:10831962-10850451	OK		37.0032	39.352	52.3929	41.6151
FBgn0002578	m1	3R:21840445-21842209	OK		36.9498	38.9404	64.8254	44.9424
FBgn0028398	Taf10	2L:2767901-2768612	OK		36.9468	51.2964	48.8912	44.6164
FBgn0010113	hdc	3R:26103655-26190686	OK		36.9291	14.6449	17.1844	15.0186
FBgn0038065	Snx3	3R:8453762-8455783	OK		36.914	48.4405	53.3904	57.1769
FBgn0003612	Su(var)2-10	2R:5003630-5009507	OK		36.8557	28.8222	29.771	28.0072
FBgn0040208	Kat60	3R:1053010-1057940	OK		36.8279	44.021	62.9212	60.4599
FBgn0031653	Jon25Biii	2L:4949940-4950763	OK		36.7807	23.1604	1.4136	6.09194
FBgn0002914	Myb	X:15748864-15751854	OK		36.78	31.6086	18.0493	26.0515
FBgn0063494	GstE6	2R:14293517-14294266	OK		36.7637	332.309	110.851	426.991
FBgn0261243	Psa	3L:1502842-1523380	OK		36.7617	39.79	60.7195	54.9963
FBgn0035355	CG16985	3L:2599296-2600242	OK		36.7571	33.3404	78.548	34.5676
FBgn0025806	Rap2l	2R:19950575-19952928	OK		36.7167	36.3134	45.4513	35.1219
FBgn0035995	CG3529	3L:9439963-9443885	OK		36.6512	32.035	81.4284	47.9219
FBgn0036888	CG9330	3L:19579352-19582211	OK		36.6467	36.2291	48.2961	42.0149
FBgn0264707	RhoGEF3	3L:277436-305292	OK		36.5907	19.809	20.1927	15.4823
FBgn0260794	ctrip	3R:612766-637788	OK		36.5564	20.5278	24.1465	27.9586
FBgn0039305	CG11858	3R:21088464-21089014	OK		36.524	66.069	81.0005	96.3841
FBgn0023213	eIF4G	4:935910-951347	OK		36.5125	38.1666	51.5402	64.056
FBgn0015509	lin19	2R:3804360-3808560	OK		36.5085	38.3945	23.4049	46.354
FBgn0035515	CG14997	3L:4240172-4242603	OK		36.4999	40.3703	40.4766	36.7787
FBgn0031660	mRpL28	2L:4973975-4975316	OK		36.4861	55.9925	78.9581	76.6954
FBgn0039509	bigmax	3R:23113086-23114217	OK		36.467	42.6962	28.1872	26.9632
FBgn0086371	poly	3R:9187537-9192629	OK		36.4321	47.6903	45.7354	46.7009
FBgn0033571	Rpb5	2R:6785535-6786565	OK		36.4206	56.5481	45.4324	70.6494
FBgn0035158	CG13895	3L:705947-708205	OK		36.4182	40.4231	28.0298	31.069
FBgn0030447	CG2200	X:12988546-12989770	OK		36.4039	50.6728	41.1959	49.9505
FBgn0034971	CG3209	2R:19956432-19961075	OK		36.3845	35.7552	40.3674	43.7323
FBgn0034049	bdg	2R:11810544-11819434	OK		36.3599	30.5821	32.0047	24.9901
FBgn0261547	Exn	3L:16963112-16987488	OK		36.3561	31.784	53.1847	31.1375
FBgn0010470	Fkbp13	2R:17374669-17385431	OK		36.2974	41.4211	75.4348	53.3051
FBgn0263832	Rcd5	3L:4040528-4042597	OK		36.2966	29.0329	31.0091	24.274
FBgn0020503	CLIP-190	2L:17384699-17409698	OK		36.2398	38.1875	27.0762	22.7504
FBgn0025457	Bub3	3R:25499854-25501141	OK		36.2297	37.0166	52.0369	49.7383
FBgn0040827	CG13315	3L:9089975-9090596	OK		36.191	31.1973	16.3167	13.878
FBgn0032901	sky	2L:20871334-20918931	OK		36.1843	27.0374	44.6063	23.4386
FBgn0051955	CG31955	2L:3712153-3712866	OK		36.1464	21.0206	40.3472	21.6911
FBgn0020497	emb	2L:8403574-8408853	OK		36.1426	33.4071	39.2345	45.7651
FBgn0031090	Rab35	X:20049798-20053905	OK		36.1128	27.4629	29.6197	27.3775
FBgn0025633	CG13366	X:504578-514228	OK		36.1046	25.8519	37.2548	32.4699
FBgn0261975	CG42806	2R:9852172-9852879	OK		36.1041	33.9459	49.1859	28.7107
FBgn0035603	CG10635	3L:5360440-5361108	OK		36.1018	60.8607	64.4566	94.2991
FBgn0035726	CG9953	3L:6962757-6964766	OK		36.0616	57.1414	47.7262	54.7664
FBgn0032160	CG4598	2L:9918617-9920120	OK		36.0586	34.4656	64.1779	44.3786
FBgn0086686	l(3)L1231	3R:10470390-10481436	OK		36.0349	17.897	23.122	16.4956
FBgn0086384	Mer	X:19584626-19587531	OK		36.0338	26.3217	24.0537	24.4794
FBgn0032208	CG5604	2L:10281942-10292278	OK		36.0239	31.4776	42.1315	50.904
FBgn0027090	Aats-gln	3R:21088988-21091457	OK		35.9954	51.6272	48.5333	55.0116
FBgn0038809	CG16953	3R:16407491-16411536	OK		35.9852	28.3465	22.4346	26.7276
FBgn0262684	CG43154	X:11710930-11731493	OK		35.9767	25.8846	30.196	28.3941
FBgn0016983	smid	3L:7374713-7378737	OK		35.8983	26.0599	52.0601	41.4097
FBgn0038107	CG17327	3R:8822589-8823404	OK		35.8966	87.9977	67.8293	124.636
FBgn0031769	CG9135	2L:6050828-6053498	OK		35.8861	44.9212	42.3099	46.9869
FBgn0033021	CG10417	2R:1247830-1250608	OK		35.879	33.7976	41.3817	44.7427
FBgn0039902	CG2177	4:331555-334713	OK		35.8764	28.8082	20.6236	22.624
FBgn0264296	CG43774	2L:4008652-4009090	OK		35.8737	48.9679	26.5549	23.9368
FBgn0034296	CG10912	2R:13943567-13944564	OK		35.8375	37.753	3.01677	11.1192
FBgn0263397	Ih	2R:10163808-10187349	OK		35.815	7.21658	13.3412	1.64866
FBgn0003189	r	X:16549411-16563110	OK		35.806	24.3031	38.6682	33.7461
FBgn0038292	CG3987	3R:10965679-10967437	OK		35.7914	73.5529	85.9667	96.8547
FBgn0039306	CG11859	3R:21091565-21093479	OK		35.7717	40.7908	19.356	34.9899
FBgn0036373	CG10741	3L:13479896-13495592	OK		35.7708	46.039	31.5481	40.4122
FBgn0034215	CG4802	2R:13315446-13316820	OK		35.7458	29.4447	81.1364	44.7384
FBgn0030087	CG7766	X:8987644-8997756	OK		35.7412	25.779	19.7863	20.9871
FBgn0035999	CG3552	3L:9449417-9452470	OK		35.7398	14.1119	16.9188	14.0296
FBgn0001123	G-salpha60A	2R:19830063-19834459	OK		35.7342	36.0458	36.1923	33.8125
FBgn0261276	opa1-like	2R:10118124-10122953	OK		35.7057	38.3157	47.1305	58.1936
FBgn0086377	Syx7	3L:21438933-21441228	OK		35.6898	37.8308	31.2538	41.1986
FBgn0000250	cact	2L:16313028-16326101	OK		35.6854	48.2001	36.3684	49.5474
FBgn0033029	l(2)NC136	2R:1543910-1550727	OK		35.6695	32.2059	30.3669	29.7526
FBgn0028518	CG18480	2L:15630083-15632618	OK		35.6471	45.0303	42.9834	53.4237
FBgn0024315	Picot	2R:12542819-12555183	OK		35.6468	8.68543	29.7015	8.12566
FBgn0039936	CG11148	4:876025-887652	OK		35.6329	30.5627	28.9062	30.8077
FBgn0039831	CG12054	3R:27046425-27056645	OK		35.6299	21.8818	28.3737	19.0364
FBgn0052982	CG32982	2L:9125735-9163721	OK		35.6022	31.4741	57.2248	28.5426
FBgn0261872	scaf6	3L:17029958-17035674	OK		35.5856	29.474	24.5468	28.4871
FBgn0032679	bsf	2L:18449516-18454587	OK		35.5526	38.4646	70.272	67.0121
FBgn0033113	Spn42Dc	2R:2768500-2770912	OK		35.5311	26.7522	61.1924	31.2293
FBgn0040005	CG17883	2R:559361-561145	OK		35.5306	27.8674	15.0773	28.1897
FBgn0029820	CG16721	X:5773890-5777433	OK		35.5238	31.7189	26.0373	23.2894
FBgn0033761	CG8778	2R:8538805-8539987	OK		35.5211	42.1818	68.4494	45.1172
FBgn0000229	bsk	2L:10247501-10250501	OK		35.5191	44.8409	42.4077	44.4664
FBgn0086254	CG6084	3L:11613634-11617481	OK		35.4818	48.1502	44.9276	54.876
FBgn0038446	CG14903	3R:12398900-12399580	OK		35.4466	30.7514	24.887	30.5337
FBgn0039109	CG10365	3R:19549085-19557227	OK		35.4182	30.9834	37.1367	14.8549
FBgn0035228	CG12091	3L:1534928-1536835	OK		35.3996	38.7322	33.9902	46.1635
FBgn0025790	TBPH	2R:19746589-19750135	OK		35.3908	38.8955	31.1477	31.1471
FBgn0030648	CG6340	X:15376409-15380645	OK		35.3751	31.2261	36.1709	27.2283
FBgn0034372	Gint3	2R:14545919-14547709	OK		35.3639	43.7267	35.8334	48.8232
FBgn0001994	crp	2L:16264060-16287728	OK		35.3501	21.2668	31.0768	25.5708
FBgn0032597	CG17904	2L:16732563-16733624	OK		35.3261	79.2762	39.6582	103.374
FBgn0038488	m-cup	3R:12971173-12975129	OK		35.2982	19.5887	24.2686	15.078
FBgn0010611	Hmgs	2R:12223594-12228760	OK		35.2891	44.5156	49.7351	61.1331
FBgn0259998	CG17571	2L:20255987-20257035	OK		35.2837	6.12568	0.210691	5.25674
FBgn0033050	Pngl	2R:1901326-1907660	OK		35.2717	34.8554	37.116	33.3511
FBgn0028734	Fmr1	3R:5927141-5935843	OK		35.2664	29.2353	41.4806	42.865
FBgn0024891	ferrochelatase	3R:27636181-27638018	OK		35.2603	63.0275	48.8339	84.4524
FBgn0023507	CG3835	X:2035521-2038970	OK		35.2231	36.9534	32.3215	25.4305
FBgn0036290	CG10638	3L:12491503-12494411	OK		35.211	144.959	77.1079	290.089
FBgn0003134	Pp1alpha-96A	3R:20343978-20347065	OK		35.2058	25.8085	19.2348	25.586
FBgn0039338	XNP	3R:21303589-21308549	OK		35.1538	25.7701	26.7797	20.2916
FBgn0038830	CG17272	3R:16649034-16649951	OK		35.0967	43.4039	37.5792	54.9762
FBgn0039537	CG5590	3R:23503296-23504735	OK		35.0784	42.7588	43.9566	48.6919
FBgn0028717	Lnk	3R:21714264-21718999	OK		35.0465	25.0012	25.3995	22.7105
FBgn0033636	tou	2R:7464989-7503550	OK		35.0414	19.5572	35.0677	19.7804
FBgn0038244	CG7987	3R:10396193-10401570	OK		35.0029	27.1683	24.4388	23.9726
FBgn0035827	Srp9	3L:7929472-7930358	OK		35.0008	54.6803	47.9254	50.1705
FBgn0035878	CG7182	3L:8337520-8339306	OK		34.9995	39.186	55.0928	51.5469
FBgn0050404	Tango11	2R:17604284-17607466	OK		34.984	33.4159	26.4697	29.8751
FBgn0036515	CG12304	3L:15576737-15578447	OK		34.9334	47.7906	51.0544	61.2691
FBgn0031518	CG3277	2L:3304099-3317418	OK		34.933	25.7781	18.2318	13.9297
FBgn0030572	mRpS25	X:14476168-14477015	OK		34.9323	61.2875	60.5718	75.7828
FBgn0004924	Top1	X:15213524-15222062	OK		34.9309	26.1908	32.6063	39.782
FBgn0039828	CG1542	3R:27039169-27040506	OK		34.927	46.5651	32.0096	60.9713
FBgn0263391	hts	2R:15284536-15312454	OK		34.9069	24.2281	65.326	41.1083
FBgn0028494	CG6424	2R:13590839-13606832	OK		34.8092	24.8091	44.4111	25.01
FBgn0035335	mRpL23	3L:2372843-2373704	OK		34.8043	49.6182	80.8361	59.5023
FBgn0262527	wah	3R:11619497-11627647	OK		34.783	25.3356	26.2547	24.0981
FBgn0262603	sec8	3R:1580653-1584699	OK		34.77	31.5029	33.5471	29.6137
FBgn0037822	CG14683	3R:6522368-6524698	OK		34.752	42.0112	62.7611	49.2123
FBgn0034365	CG5335	2R:14509049-14510491	OK		34.7441	73.4102	51.3985	78.5495
FBgn0035872	CG7185	3L:8303592-8308602	OK		34.734	46.5497	59.8659	60.539
FBgn0040918	schlank	X:6151700-6161260	OK		34.7091	28.8009	51.1424	37.6531
FBgn0038808	Srp14	3R:16405845-16406486	OK		34.6329	51.4578	40.1423	50.5918
FBgn0032217	CG4972	2L:10314791-10317569	OK		34.6189	38.2544	59.3628	64.2387
FBgn0015623	Cpr	2L:6338835-6346280	OK		34.6056	45.3555	96.8283	78.0079
FBgn0033160	CG11107	2R:3274718-3278529	OK		34.5842	30.3567	50.2635	43.4241
FBgn0033448	hebe	2R:5715605-5724147	OK		34.5751	46.4534	22.0071	27.4897
FBgn0086779	step	2L:21740040-21757466	OK		34.5594	26.7788	47.7204	33.8278
FBgn0033978	Cyp6a23	2R:10763337-10765159	OK		34.5452	66.568	102.376	107.881
FBgn0039274	CG11920	3R:20900603-20902104	OK		34.4952	41.598	21.8739	41.0944
FBgn0000119	arr	2R:9341158-9370723	OK		34.4775	19.2943	37.3468	16.5299
FBgn0034335	GstE1	2R:14285897-14286728	OK		34.4755	79.2191	42.923	77.6106
FBgn0024811	Crk	4:230882-233791	OK		34.4115	42.3752	29.6698	37.6231
FBgn0003448	sna	2L:15476592-15478269	OK		34.4021	27.477	54.9419	21.491
FBgn0038039	CG5196	3R:8234043-8237380	OK		34.37	37.8534	29.592	32.2913
FBgn0027496	epsilonCOP	2L:6489091-6490195	OK		34.3699	68.1589	49.3337	79.7668
FBgn0085279	CG34250	3L:17469321-17469651	OK		34.3542	49.237	17.9172	35.5813
FBgn0031360	CG31937	2L:1729886-1731070	OK		34.3523	47.7148	45.8263	43.6891
FBgn0038536	CG7655	3R:13508392-13509476	OK		34.3507	45.383	35.4772	41.4611
FBgn0016977	spen	2L:159031-203250	OK		34.3443	13.3894	15.5672	12.7126
FBgn0023212	Elongin-B	3R:16403943-16405593	OK		34.3321	38.775	47.9551	50.813
FBgn0032393	CG12264	2L:11999653-12001244	OK		34.302	74.8179	48.2125	118.019
FBgn0034708	Vps35	2R:18073482-18077392	OK		34.2325	28.2966	32.4942	32.3851
FBgn0032236	mRpS7	2L:10386661-10387652	OK		34.2093	45.4319	59.3376	53.7569
FBgn0032988	Tif-IA	2L:22249877-22258260	OK		34.1911	36.7411	36.7301	52.568
FBgn0032646	CG6412	2L:17499267-17501114	OK		34.1863	37.7408	71.4846	49.629
FBgn0262872	milt	2L:7037822-7056010	OK		34.1182	23.914	31.6224	25.6472
FBgn0023172	RhoGEF2	2R:12914745-12932158	OK		34.0736	20.5554	30.62	24.0364
FBgn0004698	mus210	2R:11198990-11205347	OK		34.068	28.7544	15.6652	38.2107
FBgn0031969	pes	2L:7986785-7994184	OK		34.0651	41.4569	76.2176	70.9238
FBgn0034354	CG5224	2R:14391114-14392349	OK		33.9986	73.1988	33.4534	77.2958
FBgn0027607	CG8230	2R:4831802-4834866	OK		33.9973	28.5731	32.2936	26.7672
FBgn0263108	BtbVII	3L:3148645-3158408	OK		33.974	25.8145	27.9832	20.4658
FBgn0085421	Epac	2R:2647219-2686446	OK		33.9386	22.8105	19.7201	17.8511
FBgn0033100	CG3420	2R:2643800-2644714	OK		33.9065	47.1306	56.8096	83.805
FBgn0035639	CG5537	3L:5804072-5805328	OK		33.8968	45.5146	35.7177	46.0203
FBgn0040299	Myo28B1	2L:7666046-7689459	OK		33.8625	34.9074	76.9637	41.1262
FBgn0033232	CG12159	2R:3802531-3803968	OK		33.8613	39.2254	14.8222	34.4899
FBgn0035947	Srp68	3L:8968145-8970501	OK		33.8301	34.724	38.332	48.3805
FBgn0051472	CG31472	3R:3636253-3637634	OK		33.8159	53.7501	29.909	52.7031
FBgn0250836	CG8628	3L:7123973-7124605	OK		33.805	20.0632	23.9368	27.1451
FBgn0035425	CG17746	3L:3236804-3239578	OK		33.7622	28.5127	40.0069	43.4065
FBgn0040346	CG3704	X:833202-834838	OK		33.7478	39.1426	35.9696	40.9496
FBgn0034072	Dg	2R:11968680-11986045	OK		33.7463	32.2909	30.9768	43.3646
FBgn0262714	Sap130	3L:12799001-12806136	OK		33.718	20.9347	24.5917	18.8718
FBgn0030322	CG15220	X:11509261-11509873	OK		33.6541	97.0189	62.3259	172.772
FBgn0033310	rgr	2R:4487937-4498743	OK		33.6362	29.2338	25.7939	21.6461
FBgn0033349	CG8243	2R:4810289-4812851	OK		33.6232	33.0725	38.9519	32.6149
FBgn0003358	Jon99Ci	3R:25750947-25751911	OK		33.6222	13.6055	0.501441	1.70603
FBgn0030809	CG9086	X:16850977-16862682	OK		33.6101	24.164	21.431	27.1155
FBgn0036848	CG10424	3L:19089498-19090809	OK		33.5903	45.4316	37.9755	50.18
FBgn0011573	Cdc37	3L:1795391-1797307	OK		33.5682	51.5731	46.0624	64.9056
FBgn0044511	mRpS21	3R:9207050-9207514	OK		33.553	65.0341	44.8953	72.8608
FBgn0037566	mRpL1	3R:4127161-4128492	OK		33.5334	31.2534	59.0758	36.7987
FBgn0036761	MED19	3L:17836914-17839601	OK		33.4833	26.0056	29.9221	22.5462
FBgn0043455	CG5986	3R:19873511-19874890	OK		33.4736	34.3237	35.8028	39.0807
FBgn0052446	Atox1	3L:21634094-21635699	OK		33.468	29.9016	20.9226	38.022
FBgn0035020	CG13585	2R:20419122-20420915	OK		33.4495	39.3825	20.2502	25.7068
FBgn0035944	CG5021	3L:8959928-8961271	OK		33.4253	38.1293	33.5923	48.1046
FBgn0264493	rdx	3R:9793673-9857777	OK		33.4131	29.2763	29.2204	23.3466
FBgn0023528	CG2924	X:2159023-2164789	OK		33.4105	32.0491	26.8976	25.5246
FBgn0003206	Ras64B	3L:4139075-4141398	OK		33.3606	34.2246	27.2364	30.4538
FBgn0035142	hipk	3L:543059-581099	OK		33.3556	15.5384	15.9734	11.9619
FBgn0005642	wdn	3R:24633704-24637049	OK		33.2979	29.0235	23.2498	24.8953
FBgn0026089	CG14817	X:1770738-1771303	OK		33.2705	53.4063	50.4237	49.8032
FBgn0035023	itp	2R:20427464-20446273	OK		33.2532	20.1512	24.8737	16.3723
FBgn0263510	nclb	2R:6763258-6764801	OK		33.2424	49.3095	31.0534	59.4108
FBgn0035825	CG8111	3L:7906763-7908218	OK		33.23	33.3549	33.149	39.7529
FBgn0036488	CG6878	3L:15154916-15155570	OK		33.2165	48.8543	55.3886	57.6259
FBgn0041156	exex	3L:7941285-7944663	OK		33.2117	23.8262	31.4439	18.6886
FBgn0053192	MtnD	3R:16360683-16361023	OK		33.2058	26.0002	61.3719	37.7305
FBgn0015396	jumu	3R:6175905-6187343	OK		33.1691	17.2058	20.0537	14.9341
FBgn0004656	fs(1)h	X:7931968-7955469	OK		33.1542	16.9404	26.0591	18.5695
FBgn0037330	mRpL44	3R:1295184-1296382	OK		33.1519	47.5086	72.4448	62.3723
FBgn0003074	Pgi	2R:4798406-4801631	OK		33.1513	34.0151	30.4242	27.891
FBgn0039136	CG5902	3R:19812361-19814460	OK		33.1375	48.4386	41.3503	51.8514
FBgn0015247	Iap2	2R:11819674-11822330	OK		33.1302	32.1214	33.5237	26.6912
FBgn0016756	Ubp64E	3L:5746072-5754668	OK		33.1294	22.2113	30.8942	23.2494
FBgn0259143	CG42258	X:12358131-12371539	OK		33.1233	31.7259	36.7212	27.8184
FBgn0030685	Graf	X:15645706-15654741	OK		33.1006	26.758	45.1806	29.7723
FBgn0039890	CG2316	4:204850-214490	OK		33.0842	26.1203	23.4309	20.853
FBgn0010380	Bap	X:19625035-19628620	OK		33.0812	32.9969	38.0606	44.8834
FBgn0001222	Hsf	2R:14017807-14022136	OK		33.0671	27.5899	39.2417	29.3021
FBgn0058439	CG40439	2L:22690250-22691008	OK		33.0522	56.6616	45.4124	50.7722
FBgn0039928	cals	4:1135704-1143983	OK		33.0227	34.7688	28.5973	46.815
FBgn0030892	CG7206	X:17982757-17984542	OK		33.0161	31.1772	16.5514	24.2512
FBgn0028534	CG7916	2L:13846757-13847799	OK		33.0102	14.3632	1.73171	9.25842
FBgn0002413	dco	3R:26880907-26886932	OK		32.9994	27.7723	32.6721	34.9334
FBgn0030056	CG11284	X:8575583-8582793	OK		32.9828	37.3951	42.3567	39.7632
FBgn0011741	Actr13E	X:15629806-15631153	OK		32.977	34.4986	41.7111	34.2735
FBgn0042179	CG18869	3L:4059769-4061923	OK		32.923	37.1565	48.4316	39.862
FBgn0005536	Mbs	3L:16045058-16075126	OK		32.8312	17.1018	34.0498	18.0162
FBgn0263351	AP-50	3R:18288152-18290325	OK		32.8246	30.146	31.9147	34.6087
FBgn0010651	l(2)08717	2R:14684768-14691232	OK		32.8046	22.9118	46.5873	36.1983
FBgn0032305	CG6700	2L:10837731-10842603	OK		32.7918	27.5336	17.152	30.8694
FBgn0002431	hyd	3R:5540344-5551333	OK		32.7414	23.2083	27.467	32.0274
FBgn0026181	rok	X:16519141-16531452	OK		32.7413	16.3482	26.3682	19.8906
FBgn0028968	gammaCop	3R:27397864-27401429	OK		32.7387	33.1475	45.1663	49.5986
FBgn0031245	CG3625	2L:283383-291751	OK		32.7356	33.3551	18.791	25.4955
FBgn0010406	RNaseX25	3L:7963687-7965549	OK		32.7346	28.993	22.8528	28.8755
FBgn0037446	Zif	3R:2282849-2284544	OK		32.7163	30.3763	26.6622	27.7247
FBgn0010316	dap	2R:5599828-5603607	OK		32.6684	29.5555	23.5099	19.3043
FBgn0030786	mRpL22	X:16677986-16679125	OK		32.6467	43.5804	63.5881	53.0806
FBgn0038747	RhoGAP92B	3R:15730860-15739452	OK		32.636	26.9884	49.4262	36.3917
FBgn0035763	CG8602	3L:7319372-7321942	OK		32.6354	25.73	22.223	27.3482
FBgn0043010	Fsn	2R:9108443-9109964	OK		32.6201	37.5897	24.8617	36.1434
FBgn0028420	Kr-h1	2L:6081807-6096498	OK		32.6162	27.8838	37.8823	28.7325
FBgn0027866	CG9776	3R:153526-159727	OK		32.6079	28.3157	29.4048	27.3054
FBgn0029665	CG14270	X:3378637-3379411	OK		32.606	33.8459	55.5943	47.4594
FBgn0040890	ksh	X:19388452-19389025	OK		32.5978	54.0469	37.1754	64.0178
FBgn0025836	RhoGAP1A	X:23839-36727	OK		32.5875	21.092	19.2213	23.667
FBgn0033109	coro	2R:2749505-2760274	OK		32.5107	28.74	39.1447	35.6699
FBgn0004574	Rop	3L:4136358-4138996	OK		32.4942	31.0843	46.7022	39.8489
FBgn0036272	CG4300	3L:12264755-12270351	OK		32.4895	38.4003	66.3214	76.494
FBgn0086358	Tab2	2R:15180033-15192013	OK		32.4688	37.7378	38.4347	30.3426
FBgn0025624	CG4025	X:1970998-1972488	OK		32.4478	35.935	27.6904	32.5813
FBgn0011704	RnrS	2R:7870649-7872948	OK		32.4216	27.3073	74.6472	43.6851
FBgn0037648	CG11975	3R:4818978-4820561	OK		32.4152	28.1042	22.0258	23.7393
FBgn0036422	CG3868	3L:14393868-14395825	OK		32.3767	21.5519	93.1134	67.9077
FBgn0085405	CG34376	3R:18273761-18286472	OK		32.362	30.6015	22.2979	26.6992
FBgn0035853	Ubc12	3L:8188946-8191087	OK		32.3569	61.524	46.754	76.4373
FBgn0027621	Pfrx	X:19389537-19403390	OK		32.3562	26.3776	40.3631	32.6432
FBgn0051716	Cnot4	2L:10396715-10403206	OK		32.3488	25.3783	37.3939	29.1304
FBgn0261933	SmD1	3L:12726463-12727711	OK		32.3457	55.5927	61.3483	77.8027
FBgn0028424	JhI-26	2R:12176829-12178838	OK		32.3229	99.5731	54.6213	103.376
FBgn0029895	CG14441	X:6593540-6613412	OK		32.306	20.8672	29.5467	17.362
FBgn0024329	Mekk1	3R:14558827-14569316	OK		32.2969	30.4582	47.0349	37.8164
FBgn0038474	mRpS11	3R:12898452-12899517	OK		32.2885	43.8996	42.4727	44.4333
FBgn0020370	TppII	2R:9040392-9046595	OK		32.2737	26.1796	34.2324	25.8779
FBgn0034420	CG10737	2R:15051651-15065728	OK		32.2378	33.1761	30.7971	35.7364
FBgn0033507	CG12909	2R:6197628-6198648	OK		32.2288	51.1454	53.7446	66.6269
FBgn0038325	CG6194	3R:11179432-11182641	OK		32.2282	26.8286	33.2884	27.4719
FBgn0038829	CG17271	3R:16644848-16647587	OK		32.214	31.6964	30.4935	35.0851
FBgn0030061	CG1785	X:8608968-8611098	OK		32.1914	41.4728	33.7493	58.2718
FBgn0035253	CG7971	3L:1654246-1665064	OK		32.1559	25.866	24.4945	32.8042
FBgn0024250	brk	X:7201973-7205165	OK		32.1511	35.1454	30.9178	20.6692
FBgn0261020	wol	2L:8301344-8302985	OK		32.148	33.2384	62.0157	47.97
FBgn0034878	pita	2R:19436487-19442241	OK		32.1437	29.7264	26.1523	22.5512
FBgn0035432	ZnT63C	3L:3303707-3314009	OK		32.1376	32.059	37.8686	35.3242
FBgn0015602	BEAF-32	2R:10657938-10660135	OK		32.1058	34.1987	24.4257	29.7144
FBgn0037608	mRpL19	3R:4499838-4500918	OK		32.0739	40.0501	50.444	43.2728
FBgn0051086	CG31086	3R:22010972-22012486	OK		32.0647	28.893	34.6268	28.6879
FBgn0030484	CG1681	X:13298788-13303249	OK		32.0544	34.2577	5.14037	8.52027
FBgn0038038	CG5167	3R:8232253-8233824	OK		32.0507	33.0611	35.0664	41.5698
FBgn0031318	CG4887	2L:1173008-1177589	OK		32.0471	24.715	15.3578	18.33
FBgn0010173	RpA-70	3R:4087841-4090171	OK		32.0466	76.3782	41.0306	141.101
FBgn0031449	CG31689	2L:2730105-2739833	OK		32.0195	21.1392	21.7612	10.5921
FBgn0085205	CG34176	2L:4004079-4004480	OK		32.0183	34.0207	109.406	62.4844
FBgn0016930	smi35A	2L:14184477-14234122	OK		32.0132	8.16181	4.51478	4.42459
FBgn0038989	CG6937	3R:18410507-18411931	OK		31.9958	49.2554	40.8675	67.8398
FBgn0024244	drm	2L:3539250-3548086	OK		31.9634	28.8533	24.737	32.7127
FBgn0003741	tra	3L:16583158-16584150	OK		31.9632	27.0953	15.2272	21.0147
FBgn0002719	Men	3R:8538824-8548267	OK		31.9556	48.4934	133.134	98.1642
FBgn0029512	Aos1	3R:8258254-8259626	OK		31.9495	35.4216	52.0034	49.4395
FBgn0039581	Moca-cyp	3R:24166059-24170891	OK		31.9365	32.0424	36.2964	25.4887
FBgn0035107	mri	3L:200173-202152	OK		31.9348	34.1067	28.4755	26.5897
FBgn0039207	CG5789	3R:20361925-20369629	OK		31.9315	32.9132	42.4793	37.1735
[truncated: 12,846 more rows]
